# Supplementary material for: 2-[(tert-But­oxy­carbonyl­amino)­oxy]acetic acid
Source: Acta Crystallogr Sect E Struct Rep Online. 2011 Aug 11;67(Pt 9):o2324. doi: 10.1107/S1600536811031990 (PMC3200616; doi:10.1107/S1600536811031990)
Supplement: Supplementary file 1 [file e-67-o2324-sup1.cif]

##############################################################################
#                                                                            #
# This CIF contains the data in a paper accepted for publication in          #
# Acta Crystallographica Section E. It conforms to the requirements of       #
# Notes for Authors for Acta Crystallographica Section E, and has been       #
# peer reviewed under the auspices of the IUCr Commission on Journals.       #
#                                                                            #
# Full details of the Crystallographic Information File format               #
# are given in the paper "The Crystallographic Information File (CIF):       #
# a New Standard Archive File for Crystallography" by S. R. Hall, F. H.      #
# Allen and I. D. Brown [Acta Cryst. (1991), A47, 655-685].                  #
#                                                                            #
# The current version of the core CIF dictionary is obtainable from          #
# ftp://ftp.iucr.org/pub/cif_core.dic.                                       #
#                                                                            #
# Software is freely available for graphical display of the structure(s)     #
# in this CIF. For information consult the CIF software page                 #
# http://www.iucr.org/resources/cif/software.                                #
#                                                                            #
# This file may be used for bona fide research purposes within the           #
# scientific community so long as proper attribution is given to the journal # 
# article from which it was obtained.                                        #
#                                                                            #
##############################################################################
data_I
_audit_creation_method     SHELXL-97
_chemical_name_systematic
;
2-[(<i>tert</i>-Butoxycarbonylamino)oxy]acetic acid
;
_chemical_name_common     ?
_chemical_formula_moiety     'C7 H13 N O5'
_chemical_formula_sum     'C7 H13 N O5'
_chemical_formula_iupac     'C7 H13 N O5'
_chemical_formula_weight     191.18
_chemical_melting_point     ?
_symmetry_cell_setting     monoclinic
_symmetry_space_group_name_H-M     'P 21/c'
_symmetry_space_group_name_Hall     '-P 2ybc'
loop_
    _symmetry_equiv_pos_as_xyz
    'x, y, z'
    '-x, y+1/2, -z+1/2'
    '-x, -y, -z'
    'x, -y-1/2, z-1/2'
_cell_length_a     5.9973(5)
_cell_length_b     10.1292(13)
_cell_length_c     15.6445(17)
_cell_angle_alpha     90.00
_cell_angle_beta     90.5700(10)
_cell_angle_gamma     90.00
_cell_volume     950.32(18)
_cell_formula_units_Z     4
_cell_measurement_reflns_used     1234
_cell_measurement_theta_min     2.3955
_cell_measurement_theta_max     21.951
_cell_measurement_temperature     298(2)
_exptl_crystal_description     block
_exptl_crystal_colour     colorless
_exptl_crystal_size_max     0.43
_exptl_crystal_size_mid     0.33
_exptl_crystal_size_min     0.31
_exptl_crystal_density_diffrn     1.336
_exptl_crystal_density_meas     ?
_exptl_crystal_density_method     'not measured'
_exptl_crystal_F_000     408
_exptl_absorpt_coefficient_mu     0.114
_exptl_absorpt_correction_type     multi-scan
_exptl_absorpt_process_details     '(SADABS; Sheldrick, 1996)'
_exptl_absorpt_correction_T_min     0.9525
_exptl_absorpt_correction_T_max     0.9655
_exptl_special_details     ?
_diffrn_ambient_temperature     298(2)
_diffrn_radiation_type     MoK\a
_diffrn_radiation_wavelength     0.71073
_diffrn_radiation_source     'fine-focus sealed tube'
_diffrn_radiation_monochromator     graphite
_diffrn_measurement_device_type     'Bruker SMART CCD area-detector'
_diffrn_measurement_method     '\f and \w'
_diffrn_detector_area_resol_mean     ?
_diffrn_reflns_number     4733
_diffrn_reflns_av_R_equivalents     0.0619
_diffrn_reflns_av_sigmaI/netI     0.0600
_diffrn_reflns_theta_min     2.40
_diffrn_reflns_theta_max     25.02
_diffrn_reflns_theta_full     25.02
_diffrn_measured_fraction_theta_max     1.000
_diffrn_measured_fraction_theta_full     1.000
_diffrn_reflns_limit_h_min     -6
_diffrn_reflns_limit_h_max     7
_diffrn_reflns_limit_k_min     -9
_diffrn_reflns_limit_k_max     12
_diffrn_reflns_limit_l_min     -18
_diffrn_reflns_limit_l_max     18
_diffrn_standards_number     ?
_diffrn_standards_interval_count     ?
_diffrn_standards_interval_time     ?
_diffrn_standards_decay_%     ?
_refine_special_details
;
Refinement of <i>F</i>^2^ against ALL reflections. The weighted <i>R</i>-factor
<i>wR</i> and goodness of fit <i>S</i> are based on <i>F</i>^2^, conventional
<i>R</i>-factors <i>R</i> are based on <i>F</i>, with <i>F</i> set to zero for
negative <i>F</i>^2^. The threshold expression of <i>F</i>^2^ >
\s(<i>F</i>^2^) is used only for calculating <i>R</i>-factors(gt) <i>etc</i>.
and is not relevant to the choice of reflections for refinement.
<i>R</i>-factors based on <i>F</i>^2^ are statistically about twice as large
as those based on <i>F</i>, and <i>R</i>- factors based on ALL data will be
even larger.
;
_reflns_number_total     1670
_reflns_number_gt     1073
_reflns_threshold_expression     I>2sigma(I)
_refine_ls_structure_factor_coef     Fsqd
_refine_ls_matrix_type     full
_refine_ls_R_factor_all     0.1039
_refine_ls_R_factor_gt     0.0682
_refine_ls_wR_factor_gt     0.1747
_refine_ls_wR_factor_ref     0.2102
_refine_ls_goodness_of_fit_ref     1.000
_refine_ls_restrained_S_all     1.000
_refine_ls_number_reflns     1670
_refine_ls_number_parameters     126
_refine_ls_number_restraints     0
_refine_ls_hydrogen_treatment     mixed
_refine_ls_weighting_scheme     calc
_refine_ls_weighting_details
         'calc w=1/[\s^2^(Fo^2^)+(0.1120P)^2^+0.8197P] where P=(Fo^2^+2Fc^2^)/3'
_atom_sites_solution_hydrogens     difmap
_atom_sites_solution_primary     direct
_atom_sites_solution_secondary     difmap
_refine_ls_shift/su_max     0.000
_refine_ls_shift/su_mean     0.000
_refine_diff_density_max     0.475
_refine_diff_density_min     -0.444
_refine_ls_extinction_method     none
_refine_ls_extinction_coef     ?
loop_
    _atom_type_symbol
    _atom_type_description
    _atom_type_scat_dispersion_real
    _atom_type_scat_dispersion_imag
    _atom_type_scat_source
    'C' 'C' 0.0033 0.0016
                         'International Tables Vol C Tables 4.2.6.8 and 6.1.1.4'
    'H' 'H' 0.0000 0.0000
                         'International Tables Vol C Tables 4.2.6.8 and 6.1.1.4'
    'N' 'N' 0.0061 0.0033
                         'International Tables Vol C Tables 4.2.6.8 and 6.1.1.4'
    'O' 'O' 0.0106 0.0060
                         'International Tables Vol C Tables 4.2.6.8 and 6.1.1.4'
_computing_data_collection     'SMART (Siemens, 1996)'
_computing_cell_refinement     'SAINT (Siemens, 1996)'
_computing_data_reduction     'SAINT (Siemens, 1996)'
_computing_structure_solution     'SHELXS97 (Sheldrick, 2008)'
_computing_structure_refinement     'SHELXL97 (Sheldrick, 2008)'
_computing_molecular_graphics     'SHELXTL (Sheldrick, 2008)'
_computing_publication_material     'SHELXTL (Sheldrick, 2008)'
loop_
    _atom_site_type_symbol
    _atom_site_label
    _atom_site_fract_x
    _atom_site_fract_y
    _atom_site_fract_z
    _atom_site_U_iso_or_equiv
    _atom_site_adp_type
    _atom_site_calc_flag
    _atom_site_refinement_flags
    _atom_site_occupancy
    _atom_site_symmetry_multiplicity
    _atom_site_disorder_assembly
    _atom_site_disorder_group
    N N1 0.6083(5) 0.1502(3) 0.0709(2) 0.0435(8) Uani d . 1 2 . .
    O O1 0.8143(4) 0.3814(3) -0.00926(18) 0.0496(8) Uani d . 1 2 . .
    O O2 1.1753(4) 0.3574(3) 0.02405(19) 0.0520(8) Uani d . 1 2 . .
    H H2 1.2247 0.3245 0.0682 0.078 Uiso calc R 1 1 . .
    O O3 0.7431(4) 0.1152(2) 0.00116(15) 0.0437(7) Uani d . 1 1 . .
    O O4 0.3937(4) 0.0832(3) 0.17426(16) 0.0444(7) Uani d . 1 1 . .
    O O5 0.6762(5) -0.0506(3) 0.13138(17) 0.0521(8) Uani d . 1 1 . .
    C C1 0.9751(6) 0.3117(4) 0.0088(2) 0.0370(9) Uani d . 1 1 . .
    C C2 0.9609(6) 0.1647(4) 0.0151(2) 0.0416(9) Uani d . 1 1 . .
    H H2A 1.0601 0.1258 -0.0265 0.050 Uiso calc R 1 1 . .
    H H2B 1.0122 0.1375 0.0715 0.050 Uiso calc R 1 1 . .
    C C3 0.5677(6) 0.0477(4) 0.1261(2) 0.0374(9) Uani d . 1 1 . .
    C C4 0.3312(6) 0.0044(4) 0.2499(2) 0.0376(9) Uani d . 1 1 . .
    C C5 0.1486(8) 0.0912(5) 0.2878(3) 0.0669(13) Uani d . 1 1 . .
    H H5A 0.2111 0.1745 0.3047 0.100 Uiso calc R 1 1 . .
    H H5B 0.0867 0.0481 0.3368 0.100 Uiso calc R 1 1 . .
    H H5C 0.0334 0.1053 0.2458 0.100 Uiso calc R 1 1 . .
    C C6 0.2369(8) -0.1253(5) 0.2217(3) 0.0641(13) Uani d . 1 1 . .
    H H6A 0.1142 -0.1105 0.1830 0.096 Uiso calc R 1 1 . .
    H H6B 0.1858 -0.1734 0.2706 0.096 Uiso calc R 1 1 . .
    H H6C 0.3502 -0.1754 0.1934 0.096 Uiso calc R 1 1 . .
    C C7 0.5264(7) -0.0085(5) 0.3105(3) 0.0609(13) Uani d . 1 1 . .
    H H7A 0.6414 -0.0598 0.2841 0.091 Uiso calc R 1 1 . .
    H H7B 0.4792 -0.0515 0.3619 0.091 Uiso calc R 1 1 . .
    H H7C 0.5832 0.0777 0.3242 0.091 Uiso calc R 1 1 . .
    H H1 0.488(8) 0.201(5) 0.055(3) 0.073(15) Uiso d . 1 1 . .
loop_
    _atom_site_aniso_label
    _atom_site_aniso_U_11
    _atom_site_aniso_U_22
    _atom_site_aniso_U_33
    _atom_site_aniso_U_12
    _atom_site_aniso_U_13
    _atom_site_aniso_U_23
    N1 0.0441(19) 0.0384(18) 0.0481(18) 0.0007(15) 0.0160(15) 0.0042(15)
    O1 0.0395(15) 0.0400(16) 0.0693(18) -0.0018(12) -0.0014(13) 0.0117(14)
    O2 0.0406(16) 0.0477(17) 0.0673(19) -0.0051(13) -0.0115(13) 0.0054(14)
    O3 0.0464(15) 0.0420(16) 0.0431(15) -0.0094(12) 0.0127(12) -0.0056(12)
    O4 0.0411(15) 0.0457(16) 0.0467(15) 0.0067(12) 0.0124(12) 0.0116(12)
    O5 0.0501(16) 0.0496(17) 0.0569(17) 0.0137(14) 0.0129(13) 0.0108(14)
    C1 0.039(2) 0.039(2) 0.0332(18) -0.0018(17) 0.0045(15) 0.0012(15)
    C2 0.039(2) 0.037(2) 0.049(2) -0.0025(16) 0.0072(16) 0.0003(17)
    C3 0.0346(19) 0.038(2) 0.040(2) -0.0018(17) 0.0060(16) 0.0007(17)
    C4 0.0320(19) 0.046(2) 0.0347(19) -0.0039(16) 0.0068(15) 0.0084(15)
    C5 0.059(3) 0.082(4) 0.059(3) 0.010(3) 0.019(2) 0.008(2)
    C6 0.068(3) 0.059(3) 0.065(3) -0.017(2) 0.006(2) 0.009(2)
    C7 0.047(2) 0.082(4) 0.053(3) -0.007(2) -0.002(2) 0.015(2)
_geom_special_details
;
All e.s.d.'s (except the e.s.d. in the dihedral angle between two l.s. planes)
are estimated using the full covariance matrix. The cell e.s.d.'s are taken
into account individually in the estimation of e.s.d.'s in distances, angles
and torsion angles; correlations between e.s.d.'s in cell parameters are only
used when they are defined by crystal symmetry. An approximate (isotropic)
treatment of cell e.s.d.'s is used for estimating e.s.d.'s involving l.s.
planes.
;
loop_
    _geom_bond_atom_site_label_1
    _geom_bond_atom_site_label_2
    _geom_bond_site_symmetry_2
    _geom_bond_distance
    _geom_bond_publ_flag
    N1 C3 . 1.374(5) ?
    N1 O3 . 1.410(4) ?
    N1 H1 . 0.92(5) ?
    O1 C1 . 1.226(4) ?
    O2 C1 . 1.306(4) ?
    O2 H2 . 0.8200 ?
    O3 C2 . 1.414(4) ?
    O4 C3 . 1.342(4) ?
    O4 C4 . 1.479(4) ?
    O5 C3 . 1.192(4) ?
    C1 C2 . 1.496(5) ?
    C2 H2A . 0.9700 ?
    C2 H2B . 0.9700 ?
    C4 C6 . 1.496(6) ?
    C4 C7 . 1.505(6) ?
    C4 C5 . 1.529(6) ?
    C5 H5A . 0.9600 ?
    C5 H5B . 0.9600 ?
    C5 H5C . 0.9600 ?
    C6 H6A . 0.9600 ?
    C6 H6B . 0.9600 ?
    C6 H6C . 0.9600 ?
    C7 H7A . 0.9600 ?
    C7 H7B . 0.9600 ?
    C7 H7C . 0.9600 ?
loop_
    _geom_angle_atom_site_label_1
    _geom_angle_atom_site_label_2
    _geom_angle_atom_site_label_3
    _geom_angle_site_symmetry_1
    _geom_angle_site_symmetry_3
    _geom_angle
    _geom_angle_publ_flag
    C3 N1 O3 . . 113.8(3) ?
    C3 N1 H1 . . 117(3) ?
    O3 N1 H1 . . 113(3) ?
    C1 O2 H2 . . 109.5 ?
    N1 O3 C2 . . 109.1(3) ?
    C3 O4 C4 . . 120.6(3) ?
    O1 C1 O2 . . 123.9(4) ?
    O1 C1 C2 . . 122.9(3) ?
    O2 C1 C2 . . 113.2(3) ?
    O3 C2 C1 . . 113.3(3) ?
    O3 C2 H2A . . 108.9 ?
    C1 C2 H2A . . 108.9 ?
    O3 C2 H2B . . 108.9 ?
    C1 C2 H2B . . 108.9 ?
    H2A C2 H2B . . 107.7 ?
    O5 C3 O4 . . 127.7(3) ?
    O5 C3 N1 . . 125.1(3) ?
    O4 C3 N1 . . 107.1(3) ?
    O4 C4 C6 . . 109.7(3) ?
    O4 C4 C7 . . 110.4(3) ?
    C6 C4 C7 . . 113.5(4) ?
    O4 C4 C5 . . 100.9(3) ?
    C6 C4 C5 . . 110.4(3) ?
    C7 C4 C5 . . 111.1(4) ?
    C4 C5 H5A . . 109.5 ?
    C4 C5 H5B . . 109.5 ?
    H5A C5 H5B . . 109.5 ?
    C4 C5 H5C . . 109.5 ?
    H5A C5 H5C . . 109.5 ?
    H5B C5 H5C . . 109.5 ?
    C4 C6 H6A . . 109.5 ?
    C4 C6 H6B . . 109.5 ?
    H6A C6 H6B . . 109.5 ?
    C4 C6 H6C . . 109.5 ?
    H6A C6 H6C . . 109.5 ?
    H6B C6 H6C . . 109.5 ?
    C4 C7 H7A . . 109.5 ?
    C4 C7 H7B . . 109.5 ?
    H7A C7 H7B . . 109.5 ?
    C4 C7 H7C . . 109.5 ?
    H7A C7 H7C . . 109.5 ?
    H7B C7 H7C . . 109.5 ?
loop_
    _geom_torsion_atom_site_label_1
    _geom_torsion_atom_site_label_2
    _geom_torsion_atom_site_label_3
    _geom_torsion_atom_site_label_4
    _geom_torsion_site_symmetry_1
    _geom_torsion_site_symmetry_2
    _geom_torsion_site_symmetry_3
    _geom_torsion_site_symmetry_4
    _geom_torsion
    _geom_torsion_publ_flag
    C3 N1 O3 C2 . . . . -103.9(3) ?
    N1 O3 C2 C1 . . . . -70.1(4) ?
    O1 C1 C2 O3 . . . . -2.1(5) ?
    O2 C1 C2 O3 . . . . 178.3(3) ?
    C4 O4 C3 O5 . . . . 7.1(6) ?
    C4 O4 C3 N1 . . . . -169.7(3) ?
    O3 N1 C3 O5 . . . . 19.7(5) ?
    O3 N1 C3 O4 . . . . -163.5(3) ?
    C3 O4 C4 C6 . . . . -69.9(4) ?
    C3 O4 C4 C7 . . . . 56.0(4) ?
    C3 O4 C4 C5 . . . . 173.6(3) ?
loop_
    _geom_hbond_atom_site_label_D
    _geom_hbond_atom_site_label_H
    _geom_hbond_atom_site_label_A
    _geom_hbond_site_symmetry_A
    _geom_hbond_distance_DH
    _geom_hbond_distance_HA
    _geom_hbond_distance_DA
    _geom_hbond_angle_DHA
    N1 H1 O2 1_455 0.92(5) 2.50(5) 3.413(4) 174(4)
_iucr_refine_instructions_details
;
TITL 110220d in P2(1)/c
CELL 0.71073   5.9973  10.1292  15.6445  90.000  90.570  90.000
ZERR    4.00   0.0005   0.0013   0.0017   0.000   0.001   0.000
LATT 1
SYMM -X, 0.5+Y, 0.5-Z
SFAC C  H  N  O
UNIT 28 52 4 20
OMIT  -3.00  50.04
L.S. 8
ACTA
BOND $H
FMAP 2
PLAN 20
CONF
HTAB 2
HTAB
HTAB N1 O2_$1
EQIV $1 x-1, y, z
SIZE 0.43 0.33 0.31
TEMP 25
WGHT    0.112000    0.819700
FVAR       0.92029
MOLE 1
N1    3    0.608274    0.150162    0.070902    11.00000    0.04415    0.03841 =
         0.04811    0.00422    0.01598    0.00074
O1    4    0.814254    0.381393   -0.009259    11.00000    0.03948    0.03997 =
         0.06928    0.01172   -0.00136   -0.00185
O2    4    1.175278    0.357376    0.024045    11.00000    0.04064    0.04774 =
         0.06734    0.00545   -0.01152   -0.00509
AFIX 147
H2    2    1.224695    0.324454    0.068212    11.00000   -1.50000
AFIX   0
O3    4    0.743083    0.115223    0.001160    11.00000    0.04637    0.04203 =
         0.04307   -0.00561    0.01269   -0.00940
O4    4    0.393723    0.083243    0.174260    11.00000    0.04110    0.04573 =
         0.04673    0.01159    0.01242    0.00668
O5    4    0.676170   -0.050638    0.131384    11.00000    0.05014    0.04964 =
         0.05689    0.01080    0.01286    0.01370
C1    1    0.975124    0.311748    0.008849    11.00000    0.03901    0.03895 =
         0.03324    0.00120    0.00452   -0.00185
C2    1    0.960905    0.164660    0.015133    11.00000    0.03948    0.03694 =
         0.04865    0.00026    0.00725   -0.00255
AFIX  23
H2A   2    1.060057    0.125824   -0.026530    11.00000   -1.20000
H2B   2    1.012166    0.137538    0.071452    11.00000   -1.20000
AFIX   0
C3    1    0.567705    0.047668    0.126103    11.00000    0.03460    0.03752 =
         0.04017    0.00066    0.00605   -0.00182
C4    1    0.331217    0.004428    0.249884    11.00000    0.03201    0.04612 =
         0.03467    0.00839    0.00680   -0.00394
C5    1    0.148632    0.091161    0.287846    11.00000    0.05931    0.08236 =
         0.05929    0.00771    0.01867    0.00964
AFIX 137
H5A   2    0.211126    0.174539    0.304736    11.00000   -1.50000
H5B   2    0.086684    0.048074    0.336837    11.00000   -1.50000
H5C   2    0.033414    0.105339    0.245807    11.00000   -1.50000
AFIX   0
C6    1    0.236911   -0.125329    0.221704    11.00000    0.06759    0.05937 =
         0.06548    0.00928    0.00627   -0.01651
AFIX 137
H6A   2    0.114219   -0.110472    0.183014    11.00000   -1.50000
H6B   2    0.185776   -0.173376    0.270637    11.00000   -1.50000
H6C   2    0.350203   -0.175429    0.193375    11.00000   -1.50000
AFIX   0
C7    1    0.526446   -0.008454    0.310520    11.00000    0.04692    0.08247 =
         0.05327    0.01550   -0.00195   -0.00660
AFIX 137
H7A   2    0.641396   -0.059776    0.284131    11.00000   -1.50000
H7B   2    0.479242   -0.051501    0.361928    11.00000   -1.50000
H7C   2    0.583212    0.077698    0.324175    11.00000   -1.50000
AFIX   0
H1    2    0.488009    0.201156    0.054898    11.00000    0.07317
HKLF 4
REM  110220d in P2(1)/c
REM R1 =  0.0682 for   1073 Fo > 4sig(Fo)  and  0.1039 for all   1670 data
REM    126 parameters refined using      0 restraints
END
WGHT      0.0901      0.8174
REM Highest difference peak  0.475,  deepest hole -0.444,  1-sigma level  0.078
Q1    1   1.1846  0.4477  0.0121  11.00000  0.05    0.47
Q2    1   1.2720  0.1332  0.0027  11.00000  0.05    0.42
Q3    1   0.7048  0.0370  0.1298  11.00000  0.05    0.38
Q4    1   0.5999 -0.1552  0.0736  11.00000  0.05    0.36
Q5    1   0.3779 -0.0846  0.1721  11.00000  0.05    0.36
Q6    1   0.8776  0.3763 -0.0251  11.00000  0.05    0.29
Q7    1   0.5416 -0.0541  0.1204  11.00000  0.05    0.29
Q8    1   0.1249 -0.0883  0.2902  11.00000  0.05    0.27
Q9    1   1.0100  0.1505 -0.0354  11.00000  0.05    0.25
Q10   1   1.0862  0.3458 -0.0103  11.00000  0.05    0.25
Q11   1   0.2685  0.1058  0.2531  11.00000  0.05    0.23
Q12   1   0.6620  0.0183  0.2935  11.00000  0.05    0.22
Q13   1   0.7117  0.0219  0.0586  11.00000  0.05    0.21
Q14   1   0.6081  0.0860  0.2007  11.00000  0.05    0.19
Q15   1   1.0319  0.1072 -0.0674  11.00000  0.05    0.18
Q16   1   0.2915  0.0156  0.2942  11.00000  0.05    0.18
Q17   1   0.2946 -0.0220  0.2445  11.00000  0.05    0.17
Q18   1   0.4223  0.0657  0.2322  11.00000  0.05    0.17
Q19   1   1.0981  0.1042  0.0369  11.00000  0.05    0.16
Q20   1   0.8516  0.1011  0.0790  11.00000  0.05    0.16
;
data_global
_journal_date_recd_electronic     2011-08-01
_journal_date_accepted     2011-08-08
_journal_name_full     'Acta Crystallographica, Section E'
_journal_year     2011
_journal_volume     67
_journal_issue      9
_journal_page_first     o2324
_journal_page_last     o2324
_journal_paper_category     QO
_journal_coeditor_code     LX2198
_publ_contact_author_name     'Jingyu Zhang'
_publ_contact_author_address
;
School of Pharmacy
Henan University of Traditional Chinese Medicine
Zhengzhou 450008
People's Republic of China
;
_publ_contact_author_email     jyzhang2004@126.com
_publ_contact_author_fax     '86 371 65962546'
_publ_contact_author_phone     '86 371 66585527'
_publ_section_title
;
2-[(<i>tert</i>-Butoxycarbonylamino)oxy]acetic acid
;
loop_
    _publ_author_name
    _publ_author_address
    'Jing-Yu Zhang'
;
School of Pharmacy Henan University of Traditional Chinese Medicine
Zhengzhou 450008
People's Republic of China
;
    'Yan Tong '
;
Department of Quality Detection and Management
Zhengzhou College of Animal Husbandry Engineering
Zhengzhou 450011
People's Republic of China
;
    'Shengqi Wang'
;
School of Pharmacy Henan University of Traditional Chinese Medicine
Zhengzhou 450008
People's Republic of China
;
