# Supplementary material for: 2-[(tert-But­oxy­carbonyl­amino)­oxy]acetic acid
Source: Acta Crystallogr Sect E Struct Rep Online. 2011 Aug 11;67(Pt 9):o2324. doi: 10.1107/S1600536811031990 (PMC3200616; doi:10.1107/S1600536811031990)
Supplement: Supplementary file 2 [file e-67-o2324-Isup2.hkl]

# 
# h,k,l, Fc-squared, Fo-squared, sigma(Fo-squared) and status flag 
# 
data_I
_shelx_title ' 110220d in P2(1)/c' 
_shelx_refln_list_code          4 
_shelx_F_calc_maximum       94.96 
_exptl_crystal_F_000       408.00 
_reflns_d_resolution_high  0.8404 
 
loop_ 
 _symmetry_equiv_pos_as_xyz 
 'x, y, z' 
 '-x, y+1/2, -z+1/2' 
 '-x, -y, -z' 
 'x, -y-1/2, z-1/2' 
 
_cell_length_a     5.9973 
_cell_length_b    10.1292 
_cell_length_c    15.6445 
_cell_angle_alpha  90.000 
_cell_angle_beta   90.570 
_cell_angle_gamma  90.000 
 
_shelx_F_squared_multiplier     1.000 
 
loop_ 
 _refln_index_h 
 _refln_index_k 
 _refln_index_l 
 _refln_F_squared_calc 
 _refln_F_squared_meas 
 _refln_F_squared_sigma 
 _refln_observed_status 
   1   0   0      513.51      503.10     17.37 o 
   2   0   0      592.23      672.02     16.89 o 
   3   0   0        7.09        5.83      2.26 o 
   4   0   0        4.97        3.01      2.38 o 
   5   0   0      381.81      342.07     13.92 o 
   6   0   0       45.74       72.91     13.27 o 
   7   0   0        3.44       11.87      8.89 o 
   1   1   0      621.50      639.71     24.05 o 
   2   1   0       13.03        9.56      1.18 o 
   3   1   0       15.67       15.90      1.85 o 
   4   1   0       27.54       34.12      2.75 o 
   5   1   0      275.71      250.20     12.76 o 
   6   1   0       40.81       35.92     10.34 o 
   7   1   0        0.00       -0.11      5.93 o 
   0   2   0     4641.51     7503.31    167.02 o 
   1   2   0     4917.39     5007.71     91.90 o 
   2   2   0       87.30      109.00      3.38 o 
   3   2   0        8.79        9.17      1.77 o 
   4   2   0       90.60       90.60      7.05 o 
   5   2   0       68.83      100.94     10.66 o 
   6   2   0        5.87        2.83      5.03 o 
   7   2   0        0.02        0.64      9.26 o 
   1   3   0        0.44        1.85      1.22 o 
   2   3   0      142.55      120.69      3.99 o 
   3   3   0      576.07      533.59     11.55 o 
   4   3   0      134.29      110.55      5.86 o 
   5   3   0      197.15      180.59      8.22 o 
   6   3   0        0.08        3.40      5.25 o 
   0   4   0     6437.54     8189.72    251.25 o 
   1   4   0     1211.30     1396.57     77.86 o 
   2   4   0     1148.19     1099.42     20.56 o 
   3   4   0      346.82      338.51     10.35 o 
   4   4   0        0.36       -0.34      2.79 o 
   5   4   0      372.90      395.06     19.57 o 
   6   4   0       15.32       14.42      6.85 o 
   1   5   0     1225.18     1302.34    105.19 o 
   2   5   0      418.29      367.94      9.23 o 
   3   5   0        2.50       -1.21      1.99 o 
   4   5   0      214.68      193.79      8.63 o 
   5   5   0        0.42       -4.00      3.59 o 
   6   5   0       27.12       34.23      8.08 o 
   0   6   0      135.90      165.02     11.25 o 
   1   6   0       85.42      103.30      4.15 o 
   2   6   0      120.33      109.36      4.90 o 
   3   6   0       47.34       63.01      4.95 o 
   4   6   0       53.90       72.64      7.28 o 
   5   6   0        2.22       -2.98      4.01 o 
   6   6   0       29.42       38.90      9.06 o 
   1   7   0      272.34      244.75     18.09 o 
   2   7   0        9.08        4.39      2.69 o 
   3   7   0      573.71      502.78     15.65 o 
   4   7   0        0.00       -5.00      3.35 o 
   5   7   0        7.56        4.25      4.88 o 
   0   8   0       93.65       76.27      6.64 o 
   1   8   0        2.16        2.97      3.09 o 
   2   8   0      364.54      367.32     12.26 o 
   3   8   0      164.64      161.14      8.65 o 
   4   8   0       12.33       15.64      5.13 o 
   5   8   0        0.45       -2.67      4.72 o 
   1   9   0       31.94       37.36      6.01 o 
   2   9   0       85.62       88.80      7.73 o 
   3   9   0       22.55       21.88      6.92 o 
   4   9   0       16.76       14.06      5.69 o 
   0  10   0        7.11       34.25      9.65 o 
   1  10   0       13.64       11.50      4.85 o 
   2  10   0        2.59       -0.83      4.28 o 
   3  10   0        1.65       -2.70      5.18 o 
   1  11   0       48.64       64.87      9.21 o 
   2  11   0        8.57       11.56      5.29 o 
   0  12   0        3.00      -10.79      7.19 o 
  -7   1   1        1.62        3.44      5.71 o 
  -6   1   1       34.78       55.09     12.66 o 
  -5   1   1      117.32      111.52      8.63 o 
  -4   1   1        5.16        8.39      2.20 o 
  -3   1   1     1402.73     1666.11     25.63 o 
  -2   1   1      315.25      305.97      9.09 o 
  -1   1   1      262.79      315.75      8.65 o 
   0   1   1     1204.11     1626.81     53.07 o 
   1   1   1     4686.33     5112.59    105.39 o 
   2   1   1      144.74      163.27      8.31 o 
   3   1   1     1827.05     2083.35     31.72 o 
   4   1   1       10.47       10.50      2.03 o 
   5   1   1       17.37       16.72      4.99 o 
   6   1   1      240.40      239.85     19.05 o 
   7   1   1       21.48       47.97      8.85 o 
  -7   2   1        0.26       -2.17      8.41 o 
  -6   2   1       16.74       19.17      5.70 o 
  -5   2   1      243.75      227.76     11.81 o 
  -4   2   1      344.85      320.22      8.30 o 
  -3   2   1       28.93       34.52      2.19 o 
  -2   2   1      685.11      573.68      9.62 o 
  -1   2   1      447.96      349.29     19.34 o 
   0   2   1      438.26      387.61     65.10 o 
   1   2   1     2017.80     1717.69    120.11 o 
   2   2   1      542.96      456.86     12.29 o 
   3   2   1        5.07        1.55      1.14 o 
   4   2   1      107.71       86.06      4.10 o 
   5   2   1        0.12       -4.25      2.83 o 
   6   2   1        2.06       -2.22      6.49 o 
   7   2   1       30.35       27.72     11.51 o 
  -6   3   1      174.60      178.01     13.81 o 
  -5   3   1        8.63       21.11      5.76 o 
  -4   3   1        6.85       20.74      3.74 o 
  -3   3   1      236.84      216.23      5.14 o 
  -2   3   1      428.36      454.93     12.10 o 
  -1   3   1      162.54      129.44      9.24 o 
   0   3   1       57.84       35.42      3.29 o 
   1   3   1      895.56     1041.22     51.24 o 
   2   3   1      297.39      255.13      8.49 o 
   3   3   1      433.34      489.86      9.21 o 
   4   3   1      108.29      110.09      5.93 o 
   5   3   1      211.37      175.52      8.20 o 
   6   3   1       24.44       18.29      6.38 o 
  -6   4   1       62.39       74.22     10.34 o 
  -5   4   1      181.79      183.85     12.10 o 
  -4   4   1       63.79       78.97      8.58 o 
  -3   4   1      108.82      104.81      4.23 o 
  -2   4   1      287.61      278.62      7.12 o 
  -1   4   1      582.46      473.23     24.19 o 
   0   4   1      239.35      245.91     29.05 o 
   1   4   1      443.26      369.88     10.61 o 
   2   4   1        8.12       10.64      2.46 o 
   3   4   1       21.21       20.62      2.94 o 
   4   4   1       15.49       13.74      3.62 o 
   5   4   1        2.68        2.21      3.86 o 
   6   4   1        0.23       -3.53      5.47 o 
  -6   5   1       19.01       28.24      8.52 o 
  -5   5   1        9.85        6.10      3.89 o 
  -4   5   1        5.23        4.68      3.60 o 
  -3   5   1      451.99      440.81     10.76 o 
  -2   5   1       47.41       63.56      6.75 o 
  -1   5   1        4.72        8.44      4.60 o 
   0   5   1      122.66      112.13      7.19 o 
   1   5   1      266.58      286.59      7.08 o 
   2   5   1        2.07        7.48      3.62 o 
   3   5   1       58.77       73.39      4.61 o 
   4   5   1      330.54      333.75     13.14 o 
   5   5   1       28.23       27.89      5.61 o 
   6   5   1       17.50       25.55      7.84 o 
  -6   6   1       17.11       22.36      7.63 o 
  -5   6   1        2.82       -0.18      3.98 o 
  -4   6   1       38.46       38.75      5.68 o 
  -3   6   1        0.21       -2.70      2.80 o 
  -2   6   1       28.44       31.48      4.17 o 
  -1   6   1      220.03      191.75     16.94 o 
   0   6   1        1.12       -2.12      1.43 o 
   1   6   1      361.82      316.78      8.02 o 
   2   6   1       44.81       51.68      5.17 o 
   3   6   1      125.92      116.03      5.47 o 
   4   6   1      134.86      125.67      8.35 o 
   5   6   1        6.85        2.78      4.33 o 
   6   6   1        5.51        6.22      7.19 o 
  -5   7   1        2.68       -4.54      4.14 o 
  -4   7   1      141.88      137.25      7.94 o 
  -3   7   1       20.52       27.53      5.26 o 
  -2   7   1       29.86       29.15      5.36 o 
  -1   7   1       38.58       54.40      6.33 o 
   0   7   1       38.87       44.95      6.61 o 
   1   7   1        1.89        5.12      3.99 o 
   2   7   1      130.48      112.75      5.38 o 
   3   7   1      448.96      488.87     12.89 o 
   4   7   1        6.31        3.65      4.11 o 
   5   7   1        1.50       -5.71      4.26 o 
  -5   8   1        0.70       -0.66      4.70 o 
  -4   8   1       19.73       12.49      5.24 o 
  -3   8   1      119.43      143.39     11.14 o 
  -2   8   1        1.06        0.29      3.36 o 
  -1   8   1       75.33       69.72      9.95 o 
   0   8   1       48.38       40.06      3.98 o 
   1   8   1       43.51       38.60      4.94 o 
   2   8   1       12.74       11.12      3.98 o 
   3   8   1       92.40       82.17      7.93 o 
   4   8   1       52.68       54.69      7.38 o 
   5   8   1        0.30       -5.44      4.52 o 
  -4   9   1       32.49       34.17      6.82 o 
  -3   9   1        0.29       -3.86      3.84 o 
  -2   9   1      127.95      122.05      7.07 o 
  -1   9   1      138.58      138.02     13.21 o 
   0   9   1       96.00       95.66      9.31 o 
   1   9   1       55.97       38.93      5.50 o 
   2   9   1        1.21        8.58      4.16 o 
   3   9   1        2.45       -4.11      4.90 o 
   4   9   1       11.12        8.17      5.31 o 
  -3  10   1        0.11        2.16      5.89 o 
  -2  10   1       15.21       11.47      4.57 o 
  -1  10   1       12.60       11.14      4.74 o 
   0  10   1       29.88       38.53      8.27 o 
   1  10   1        0.80       -3.08      3.62 o 
   2  10   1       27.31       28.57      5.45 o 
   3  10   1        1.71        4.16      6.22 o 
  -2  11   1       71.21       96.84     11.21 o 
  -1  11   1       83.35       98.50     19.65 o 
   0  11   1        8.61        6.37      7.00 o 
   1  11   1        7.71        8.59      5.71 o 
   2  11   1        5.04       -1.53      4.69 o 
   0  12   1        0.00       -1.73      6.37 o 
  -7   0   2        0.12       -2.50      7.56 o 
  -6   0   2       11.09       21.01      9.28 o 
  -5   0   2      313.60      271.46     12.29 o 
  -4   0   2       43.90       50.29      7.52 o 
  -3   0   2      203.59      234.75     10.06 o 
  -2   0   2      147.15      134.02      4.56 o 
  -1   0   2     3215.99     3226.51    102.42 o 
   0   0   2     1494.55     1638.67     37.63 o 
   1   0   2     8011.37    11794.18    371.83 o 
   2   0   2      515.37      574.39     21.81 o 
   3   0   2        4.43        4.14      3.16 o 
   4   0   2      685.77      596.91     17.71 o 
   5   0   2      239.76      248.17     14.70 o 
   6   0   2        1.33        2.44      6.03 o 
   7   0   2       10.67       14.68      9.99 o 
  -7   1   2        4.05        8.18      6.57 o 
  -6   1   2        6.23        0.41      4.85 o 
  -5   1   2      237.02      216.59     17.56 o 
  -4   1   2        0.28       -1.45      1.72 o 
  -3   1   2      220.08      190.89      5.34 o 
  -2   1   2      161.15      165.30      4.34 o 
  -1   1   2       63.89       91.42      6.77 o 
   0   1   2      652.31      494.99     19.28 o 
   1   1   2     1994.45     1979.49     40.86 o 
   2   1   2      569.41      555.62     12.60 o 
   3   1   2      117.32      103.64      4.54 o 
   4   1   2      119.19      110.29      4.63 o 
   5   1   2        0.96       -4.16      2.77 o 
   6   1   2       69.64       86.12     14.25 o 
   7   1   2        0.00        3.41      5.46 o 
  -7   2   2        3.49       -3.32      9.37 o 
  -6   2   2        6.24       10.30      5.48 o 
  -5   2   2        0.29        1.62      4.40 o 
  -4   2   2        8.26        9.10      2.36 o 
  -3   2   2       35.75       66.74      3.64 o 
  -2   2   2      264.97      317.76      7.02 o 
  -1   2   2       95.58       85.62      6.61 o 
   0   2   2     6150.46     6420.77    766.03 o 
   1   2   2      474.50      622.92     36.43 o 
   2   2   2      461.04      571.94     12.95 o 
   3   2   2      271.28      320.44      8.43 o 
   4   2   2       34.86       31.67      2.89 o 
   5   2   2        5.37        2.45      3.46 o 
   6   2   2       95.75      134.77     11.47 o 
  -6   3   2       47.77       54.77      8.66 o 
  -5   3   2       65.81       73.29      8.53 o 
  -4   3   2      139.21      126.23      6.64 o 
  -3   3   2       14.69       24.48      2.45 o 
  -2   3   2      189.32      155.28      3.70 o 
  -1   3   2      160.33      141.20     13.93 o 
   0   3   2       44.98       37.75      5.85 o 
   1   3   2     3809.14     3411.54     88.43 o 
   2   3   2      723.42      688.43     18.91 o 
   3   3   2       11.36       13.67      2.03 o 
   4   3   2        3.90        0.32      2.05 o 
   5   3   2      112.17      113.93      7.86 o 
   6   3   2       43.68       38.54      7.12 o 
  -6   4   2       39.52       40.58      8.65 o 
  -5   4   2        6.16        1.82      8.73 o 
  -4   4   2        8.54        3.66      2.90 o 
  -3   4   2       83.05       72.10      5.55 o 
  -2   4   2      275.20      262.94      6.79 o 
  -1   4   2      182.06      226.84     22.74 o 
   0   4   2     4123.31     4798.35    661.63 o 
   1   4   2       93.61      104.08      3.51 o 
   2   4   2      314.26      298.33      8.69 o 
   3   4   2        2.39        4.15      2.20 o 
   4   4   2       19.87       18.94      3.97 o 
   5   4   2       10.98        1.21      3.81 o 
   6   4   2       46.73       66.57      9.42 o 
  -6   5   2       79.22       83.90     10.74 o 
  -5   5   2        9.02       10.44      4.08 o 
  -4   5   2        5.42        5.50      3.61 o 
  -3   5   2      218.09      198.43      8.07 o 
  -2   5   2      186.74      162.31      5.43 o 
  -1   5   2        4.73        2.59      1.86 o 
   0   5   2      119.26      104.66     20.77 o 
   1   5   2      118.87      100.86      4.21 o 
   2   5   2       33.79       40.98      4.10 o 
   3   5   2       39.72       47.25      4.18 o 
   4   5   2       86.98       96.52      7.78 o 
   5   5   2       73.75       75.10      7.88 o 
   6   5   2        2.82        1.03      5.94 o 
  -6   6   2       28.96       33.34      8.73 o 
  -5   6   2       89.91      107.48      9.01 o 
  -4   6   2       20.15       22.50      4.88 o 
  -3   6   2       27.76       27.89      4.69 o 
  -2   6   2      546.37      571.59     22.77 o 
  -1   6   2      159.42      157.22     27.93 o 
   0   6   2      342.20      374.45     34.26 o 
   1   6   2      253.70      265.23      8.05 o 
   2   6   2       15.35       17.41      3.10 o 
   3   6   2       76.46       88.46     10.21 o 
   4   6   2       24.87       32.06      5.40 o 
   5   6   2       89.79      120.35     13.54 o 
   6   6   2       11.98        9.63      7.04 o 
  -5   7   2       47.84       54.56      7.28 o 
  -4   7   2      107.99      124.45      9.47 o 
  -3   7   2        5.64       -1.38      4.16 o 
  -2   7   2       18.57       16.75      3.28 o 
  -1   7   2      115.75      113.06     17.00 o 
   0   7   2        7.05        2.03      1.99 o 
   1   7   2      147.40      138.24      6.54 o 
   2   7   2       72.75       70.62      7.95 o 
   3   7   2      243.27      245.23      8.54 o 
   4   7   2       59.98       67.96      8.49 o 
   5   7   2        0.01       -2.72      4.66 o 
  -5   8   2       16.97       19.82      6.02 o 
  -4   8   2       19.48       17.46      5.47 o 
  -3   8   2      110.58      118.90      9.25 o 
  -2   8   2      169.62      148.30      7.30 o 
  -1   8   2       35.81       35.49      4.75 o 
   0   8   2       27.70       30.28      5.42 o 
   1   8   2       52.46       50.96      5.62 o 
   2   8   2      137.88      136.26      7.52 o 
   3   8   2      109.61      117.14      7.56 o 
   4   8   2       11.38        9.09      4.90 o 
   5   8   2        3.15        4.34      5.03 o 
  -4   9   2        0.13       -0.72      4.56 o 
  -3   9   2       19.83       15.50      5.05 o 
  -2   9   2        8.28       17.07      4.50 o 
  -1   9   2       11.18        9.80      4.03 o 
   0   9   2        0.02        1.02      4.43 o 
   1   9   2       10.98        4.83      3.61 o 
   2   9   2       55.00       62.73      7.35 o 
   3   9   2        2.58        2.01      5.10 o 
   4   9   2        7.87       11.65      5.57 o 
  -3  10   2       32.20       33.55      7.94 o 
  -2  10   2      115.30      132.05     16.94 o 
  -1  10   2       82.83       88.50     11.58 o 
   0  10   2       41.17       62.72     13.36 o 
   1  10   2        4.62        8.02      6.91 o 
   2  10   2       64.39       91.73      8.34 o 
   3  10   2       27.68       25.74      7.41 o 
  -2  11   2        5.32        1.75      5.67 o 
  -1  11   2       35.37       58.16      8.89 o 
   0  11   2       13.51       12.46      6.26 o 
   1  11   2       13.35       16.53     10.12 o 
   2  11   2        7.52        7.49      5.06 o 
  -7   1   3       11.57       12.41      6.73 o 
  -6   1   3       19.02       14.85      4.89 o 
  -5   1   3       40.60       56.99      7.59 o 
  -4   1   3      320.67      388.81     11.40 o 
  -3   1   3      119.25      124.86      4.13 o 
  -2   1   3     1269.26     1380.65     23.90 o 
  -1   1   3     3877.56     4532.66    128.14 o 
   0   1   3     1201.68     1533.42     89.52 o 
   1   1   3     6261.26     6684.73    123.75 o 
   2   1   3        5.45       20.39      2.39 o 
   3   1   3        3.09        4.04      2.56 o 
   4   1   3      275.03      282.38      7.63 o 
   5   1   3      390.64      345.36     11.30 o 
   6   1   3        4.80       21.94      8.67 o 
   7   1   3        1.62        5.82      5.34 o 
  -6   2   3       22.62       24.23      6.86 o 
  -5   2   3       66.66       62.21      8.03 o 
  -4   2   3      140.80      111.44      5.70 o 
  -3   2   3       30.66       27.38      2.62 o 
  -2   2   3      598.21      576.87     15.35 o 
  -1   2   3        9.82        9.11      1.16 o 
   0   2   3      201.64      213.19     22.74 o 
   1   2   3     1932.12     1727.08     28.94 o 
   2   2   3     1299.24     1101.97     19.09 o 
   3   2   3       15.28       14.54      3.08 o 
   4   2   3       10.10        5.95      2.13 o 
   5   2   3       19.66       13.77      4.11 o 
   6   2   3       68.16       68.16      8.29 o 
  -6   3   3      153.39      164.15     11.03 o 
  -5   3   3       86.01       74.74      8.94 o 
  -4   3   3      147.67      147.67      6.61 o 
  -3   3   3      526.45      505.50     11.57 o 
  -2   3   3      201.84      212.36      4.74 o 
  -1   3   3      679.73      690.29     60.33 o 
   0   3   3      174.41      181.12     18.36 o 
   1   3   3       12.08       80.37      9.43 o 
   2   3   3      134.71      148.32      5.41 o 
   3   3   3      815.12      895.31     20.50 o 
   4   3   3      198.63      176.16      8.93 o 
   5   3   3       14.21       17.76      4.36 o 
   6   3   3       13.37       12.11      5.94 o 
  -6   4   3        0.06       -4.46      5.26 o 
  -5   4   3        0.04       -4.81      3.76 o 
  -4   4   3      276.99      241.24      9.16 o 
  -3   4   3      145.61      139.05      6.28 o 
  -2   4   3      414.07      325.50      8.78 o 
  -1   4   3      129.17      134.33     16.84 o 
   0   4   3      333.46      411.42     56.70 o 
   1   4   3       17.07       19.71      4.18 o 
   2   4   3      791.40      763.41     14.50 o 
   3   4   3       67.94       79.75      5.48 o 
   4   4   3       16.51       20.02      4.00 o 
   5   4   3       15.64       10.94      4.57 o 
   6   4   3       16.92       10.78      6.21 o 
  -6   5   3        5.17        9.83      5.95 o 
  -5   5   3       53.95       63.08      9.00 o 
  -4   5   3      310.45      281.63     10.55 o 
  -3   5   3      109.50      111.72      7.18 o 
  -2   5   3      265.51      299.30     14.47 o 
  -1   5   3       97.23      116.48     17.10 o 
   0   5   3      165.42      212.72     32.08 o 
   1   5   3      361.62      350.49     13.02 o 
   2   5   3       29.09       42.98      6.77 o 
   3   5   3      158.49      140.71      6.29 o 
   4   5   3        0.18       -4.81      3.21 o 
   5   5   3        8.56       13.54      4.57 o 
   6   5   3        2.59        3.51      4.61 o 
  -6   6   3        0.58        1.70      6.41 o 
  -5   6   3       60.91       64.83      9.28 o 
  -4   6   3        1.17       -2.10      3.32 o 
  -3   6   3      187.19      157.59      7.51 o 
  -2   6   3      135.34      110.09      4.81 o 
  -1   6   3        0.49        0.60      2.87 o 
   0   6   3       80.56       79.49     13.21 o 
   1   6   3        0.52       -2.15      1.90 o 
   2   6   3       39.90       41.65      8.44 o 
   3   6   3       18.52       19.37      3.64 o 
   4   6   3        9.87        2.02      4.05 o 
   5   6   3       66.53       81.66      9.70 o 
   6   6   3        4.34       -2.36      5.44 o 
  -5   7   3        3.59        5.04      4.51 o 
  -4   7   3        0.12        1.59      3.82 o 
  -3   7   3      266.35      280.74     10.98 o 
  -2   7   3      264.18      265.98     16.07 o 
  -1   7   3      554.92      513.84     30.03 o 
   0   7   3      123.86      122.89     18.22 o 
   1   7   3       10.41       14.28      4.72 o 
   2   7   3      120.86      116.73      8.05 o 
   3   7   3      204.56      206.90      9.29 o 
   4   7   3        1.90        6.88      4.24 o 
   5   7   3        7.82        1.21      4.98 o 
  -5   8   3        0.32       -6.81      4.54 o 
  -4   8   3        0.44       -4.12      3.76 o 
  -3   8   3        3.25       -0.08      3.58 o 
  -2   8   3      321.11      315.87     15.39 o 
  -1   8   3        1.67       -2.11      2.74 o 
   0   8   3       56.17       62.03     18.13 o 
   1   8   3       66.21       84.95      7.15 o 
   2   8   3       21.85       28.55      5.03 o 
   3   8   3       10.53        9.65      3.76 o 
   4   8   3       28.53       15.67      5.41 o 
   5   8   3       38.90       39.45      7.01 o 
  -4   9   3        0.18       -5.13      4.34 o 
  -3   9   3       56.13       56.60      9.92 o 
  -2   9   3       46.36       57.02     11.20 o 
  -1   9   3       76.68       77.10     17.19 o 
   0   9   3       29.20       53.85      7.96 o 
   1   9   3       69.52       78.27      8.06 o 
   2   9   3        1.53       -3.94      3.61 o 
   3   9   3        3.91        2.05      4.45 o 
   4   9   3        8.48       17.23      5.72 o 
  -3  10   3       32.64       24.18      7.17 o 
  -2  10   3        0.30       -1.09      4.45 o 
  -1  10   3        8.62        8.20      4.13 o 
   0  10   3        6.41       12.01      5.52 o 
   1  10   3        2.24        2.14      5.86 o 
   2  10   3        4.32        1.99      4.24 o 
   3  10   3        7.92        6.27      5.98 o 
  -2  11   3       21.40       24.18      7.14 o 
  -1  11   3        4.57       13.52      6.37 o 
   0  11   3       17.71        3.96      5.56 o 
   1  11   3        7.43        6.20      6.35 o 
   2  11   3        5.72        7.47      5.53 o 
  -6   0   4        3.27        1.66      7.97 o 
  -5   0   4        3.33       -0.21      3.87 o 
  -4   0   4      407.08      401.39     14.67 o 
  -3   0   4     1874.16     1931.41     49.35 o 
  -2   0   4      384.90      473.94     12.68 o 
  -1   0   4     5166.50     5591.08    103.99 o 
   0   0   4     9017.70    10308.54    228.85 o 
   1   0   4     8235.26     9699.06    215.92 o 
   2   0   4     7480.66     8722.35    277.91 o 
   3   0   4       67.28       64.87      6.38 o 
   4   0   4      336.50      340.95     17.83 o 
   5   0   4      331.51      300.08     13.34 o 
   6   0   4      162.72      151.25     14.30 o 
  -6   1   4       55.07       66.87      7.32 o 
  -5   1   4      180.59      173.72     10.06 o 
  -4   1   4      133.20      128.64      6.00 o 
  -3   1   4      166.60      129.70      4.58 o 
  -2   1   4        5.39        2.54      1.30 o 
  -1   1   4     1732.21     1653.22     24.76 o 
   0   1   4     2232.30     1839.28     36.99 o 
   1   1   4      299.68      259.96      9.02 o 
   2   1   4       35.20       28.19      4.05 o 
   3   1   4       46.84       50.10      4.19 o 
   4   1   4       98.92      101.91      5.39 o 
   5   1   4       37.18       39.07      4.25 o 
   6   1   4       13.00       33.44     10.35 o 
  -6   2   4        7.70        2.83      5.12 o 
  -5   2   4       43.63       39.48      6.78 o 
  -4   2   4       11.27       18.32      3.39 o 
  -3   2   4      107.62      134.00      4.58 o 
  -2   2   4       88.23       98.38      7.08 o 
  -1   2   4       15.54       59.34      9.12 o 
   0   2   4     1130.38     1215.26     20.93 o 
   1   2   4        4.88       43.28      7.41 o 
   2   2   4      609.57      708.76     13.31 o 
   3   2   4       10.96       21.91      2.95 o 
   4   2   4      113.38      112.43      4.65 o 
   5   2   4        7.16        0.85      3.10 o 
   6   2   4        0.21       -2.36      4.18 o 
  -6   3   4       38.83       52.54      9.06 o 
  -5   3   4       15.94       20.85      6.17 o 
  -4   3   4       50.27       49.56      6.89 o 
  -3   3   4      910.45      848.37     16.70 o 
  -2   3   4      424.17      414.02     13.12 o 
  -1   3   4     2825.45     2684.09     72.33 o 
   0   3   4       13.13       12.61      2.03 o 
   1   3   4      165.47      134.44      4.77 o 
   2   3   4       11.39       15.00      1.94 o 
   3   3   4      164.07      150.65      6.43 o 
   4   3   4        5.21        2.47      2.88 o 
   5   3   4        5.75       -0.41      3.47 o 
   6   3   4        0.29       -1.22      4.29 o 
  -6   4   4       44.96       51.73      9.14 o 
  -5   4   4       14.96       11.61      7.14 o 
  -4   4   4       43.63       64.89      8.96 o 
  -3   4   4      696.24      674.50     17.20 o 
  -2   4   4       14.24       30.10      5.13 o 
  -1   4   4      324.07      340.19     16.69 o 
   0   4   4     3080.02     3457.41    417.40 o 
   1   4   4      642.56      633.50     14.31 o 
   2   4   4     2076.25     2084.66     35.73 o 
   3   4   4      181.75      176.33      6.93 o 
   4   4   4      242.82      224.59     13.64 o 
   5   4   4       96.74       93.39      9.69 o 
   6   4   4        9.93        9.04      5.03 o 
  -6   5   4        4.91        1.09      6.01 o 
  -5   5   4      426.99      407.80     18.48 o 
  -4   5   4       49.52       55.48      5.91 o 
  -3   5   4       21.45       16.49      3.67 o 
  -2   5   4       85.55       82.34      3.90 o 
  -1   5   4       59.68       60.29      6.27 o 
   0   5   4      815.94      773.04    114.92 o 
   1   5   4       81.28       72.55      3.83 o 
   2   5   4       10.36        8.62      2.92 o 
   3   5   4        0.08       -1.81      2.48 o 
   4   5   4        1.08       -2.21      2.91 o 
   5   5   4       23.37       11.65      5.87 o 
   6   5   4        1.62       -3.61      4.22 o 
  -6   6   4       37.26       59.76     14.65 o 
  -5   6   4        0.63       15.77      8.91 o 
  -4   6   4       10.36       15.66      4.37 o 
  -3   6   4      119.67      100.90      6.02 o 
  -2   6   4       34.71       37.92      3.86 o 
  -1   6   4        8.40        5.89      2.62 o 
   0   6   4      412.76      469.61     61.10 o 
   1   6   4        0.39       -0.70      1.83 o 
   2   6   4       98.95      104.55      5.59 o 
   3   6   4      214.65      180.89     10.23 o 
   4   6   4        1.32       -4.24      3.41 o 
   5   6   4       11.56       15.34      5.34 o 
  -5   7   4        0.00       -2.56      5.47 o 
  -4   7   4      131.04      147.02      9.31 o 
  -3   7   4      194.76      180.75     10.42 o 
  -2   7   4       26.03       21.13      4.28 o 
  -1   7   4      201.26      179.09     26.52 o 
   0   7   4       42.22       44.55      6.54 o 
   1   7   4       78.00       84.45      7.61 o 
   2   7   4        1.81        3.12      3.47 o 
   3   7   4        1.43        0.54      3.16 o 
   4   7   4      204.65      202.96     17.45 o 
   5   7   4       17.99       16.97      6.77 o 
  -5   8   4        4.93        4.30      5.23 o 
  -4   8   4        6.52        3.53      4.14 o 
  -3   8   4        2.11       -1.69      3.80 o 
  -2   8   4      266.55      285.19     18.53 o 
  -1   8   4       91.45       99.83      8.37 o 
   0   8   4      602.42      636.68     94.95 o 
   1   8   4      131.78      123.55     21.29 o 
   2   8   4      398.54      340.16     14.41 o 
   3   8   4       20.73       18.23      5.06 o 
   4   8   4        4.01       -0.04      4.82 o 
   5   8   4        5.66        2.70      5.46 o 
  -4   9   4        4.06       -2.51      4.23 o 
  -3   9   4        7.95        1.22      5.13 o 
  -2   9   4        0.00       -3.02      4.29 o 
  -1   9   4       38.36       41.00      5.49 o 
   0   9   4       71.26      108.52      9.86 o 
   1   9   4       25.81       16.08      4.58 o 
   2   9   4        6.81        5.24      4.30 o 
   3   9   4       67.15       78.10      8.09 o 
   4   9   4       32.59       42.12      7.37 o 
  -3  10   4       29.74       29.68      7.36 o 
  -2  10   4       13.80       16.27      6.23 o 
  -1  10   4       29.66       48.44     13.96 o 
   0  10   4      139.76      142.78     13.98 o 
   1  10   4       20.47       25.22      5.18 o 
   2  10   4        0.91       -2.63      4.31 o 
   3  10   4       10.45        5.10      5.54 o 
  -2  11   4        2.63        4.66      5.54 o 
  -1  11   4       31.37       42.40      7.75 o 
   0  11   4        4.23       -1.13      7.49 o 
   1  11   4       27.38       45.48      8.28 o 
   2  11   4       19.68       28.92      6.54 o 
  -6   1   5      330.48      372.64     14.03 o 
  -5   1   5        3.47        6.68      4.96 o 
  -4   1   5      446.33      516.65     14.17 o 
  -3   1   5      127.35      123.14      4.24 o 
  -2   1   5      638.21      629.00     12.47 o 
  -1   1   5      372.31      375.16      8.48 o 
   0   1   5     1559.96     1866.52     26.95 o 
   1   1   5       26.30       46.51      2.90 o 
   2   1   5       51.13       63.41      3.83 o 
   3   1   5      744.98      884.93     20.31 o 
   4   1   5       24.26       27.66      5.56 o 
   5   1   5        6.23        6.97      3.59 o 
   6   1   5        7.93        6.29      7.32 o 
  -6   2   5        5.22        9.02      5.64 o 
  -5   2   5        0.25       -3.31      3.89 o 
  -4   2   5       72.20       70.94      5.08 o 
  -3   2   5      188.80      172.15      5.47 o 
  -2   2   5      607.50      559.38     16.05 o 
  -1   2   5      708.76      683.33     11.57 o 
   0   2   5        9.80        8.11      1.57 o 
   1   2   5      575.32      541.10     11.86 o 
   2   2   5      196.67      179.11      4.44 o 
   3   2   5     1057.89     1033.20     19.30 o 
   4   2   5       90.74       92.57      4.87 o 
   5   2   5       50.74       59.39      4.75 o 
   6   2   5       33.26       22.99      5.86 o 
  -6   3   5       44.06       49.86      9.09 o 
  -5   3   5       34.81       48.96      9.51 o 
  -4   3   5      147.98      146.97      6.68 o 
  -3   3   5        1.66       17.87      2.57 o 
  -2   3   5      371.02      430.51      9.46 o 
  -1   3   5     2841.31     3024.20     94.30 o 
   0   3   5       34.18       39.77      3.31 o 
   1   3   5      178.65      156.52      6.53 o 
   2   3   5       68.71       88.32      3.52 o 
   3   3   5      261.72      278.03     13.07 o 
   4   3   5       74.72       91.08      7.71 o 
   5   3   5      242.63      233.14      9.78 o 
   6   3   5       26.63       20.03      5.13 o 
  -6   4   5       30.99       39.78      8.69 o 
  -5   4   5      122.70      132.44     12.00 o 
  -4   4   5      142.77      119.86      9.48 o 
  -3   4   5       28.58       23.73      3.86 o 
  -2   4   5      208.49      173.59      4.66 o 
  -1   4   5      342.25      308.35     12.35 o 
   0   4   5       15.57       12.23      2.39 o 
   1   4   5      122.41       96.04      4.27 o 
   2   4   5      293.40      252.52      6.65 o 
   3   4   5       29.67       36.26      8.42 o 
   4   4   5       12.26       13.23      3.93 o 
   5   4   5       18.39       17.98      4.73 o 
   6   4   5       51.94       59.30      7.23 o 
  -6   5   5       37.14       50.99      9.59 o 
  -5   5   5        9.87       39.43      7.95 o 
  -4   5   5       97.85      106.95      6.43 o 
  -3   5   5       28.69       29.07      4.40 o 
  -2   5   5      270.79      259.02     13.22 o 
  -1   5   5      584.23      663.47     61.58 o 
   0   5   5      228.77      270.39     27.55 o 
   1   5   5        2.77        3.68      2.01 o 
   2   5   5       17.71       25.33      4.56 o 
   3   5   5      191.56      177.65      7.45 o 
   4   5   5       98.58      107.28      7.29 o 
   5   5   5       11.72       10.05      4.76 o 
   6   5   5       18.56       18.87     12.30 o 
  -5   6   5      181.18      159.99     11.81 o 
  -4   6   5        3.11        0.82      3.34 o 
  -3   6   5       45.01       35.51      5.03 o 
  -2   6   5      236.12      192.54     11.44 o 
  -1   6   5       14.22        5.21      2.55 o 
   0   6   5        7.21        5.92      2.65 o 
   1   6   5       63.35       60.13      4.69 o 
   2   6   5       54.14       50.25      6.46 o 
   3   6   5        9.09        7.72      3.59 o 
   4   6   5        1.93        4.44      4.07 o 
   5   6   5        4.40       10.62      5.16 o 
  -5   7   5       19.29       12.98      7.01 o 
  -4   7   5      122.11      150.72     10.37 o 
  -3   7   5       31.69       33.98      5.48 o 
  -2   7   5       40.37       52.65      6.05 o 
  -1   7   5       11.30       12.79      3.47 o 
   0   7   5        5.67       10.40      3.30 o 
   1   7   5      118.99      118.18      7.68 o 
   2   7   5       40.51       23.49      9.28 o 
   3   7   5      136.61      121.55      6.90 o 
   4   7   5        0.39       -0.61      4.07 o 
   5   7   5       20.65       32.29      8.26 o 
  -5   8   5        1.16       -4.94      9.34 o 
  -4   8   5        0.17       -1.00      3.98 o 
  -3   8   5       90.85      114.83      9.02 o 
  -2   8   5        7.67        5.16      4.37 o 
  -1   8   5        7.57        5.79      3.32 o 
   0   8   5       42.90       38.72      8.03 o 
   1   8   5       51.75       57.78      8.65 o 
   2   8   5        0.25       -0.90      4.28 o 
   3   8   5       48.25       55.84      7.04 o 
   4   8   5        8.53        6.96      4.76 o 
  -4   9   5        5.71        0.13      4.87 o 
  -3   9   5       19.73        1.46      4.75 o 
  -2   9   5       24.45       32.15     12.14 o 
  -1   9   5       26.09       26.66      4.71 o 
   0   9   5       26.76       56.05     13.81 o 
   1   9   5       59.16       74.35     11.36 o 
   2   9   5       18.57       24.66      5.37 o 
   3   9   5       16.60       20.36      5.86 o 
   4   9   5        1.47        3.13      6.77 o 
  -3  10   5        0.21       -1.52      5.28 o 
  -2  10   5       17.26       15.41      6.13 o 
  -1  10   5        0.07        1.95      4.77 o 
   0  10   5        1.23        0.13      4.89 o 
   1  10   5       27.04       23.69      5.47 o 
   2  10   5       13.79       15.97      7.43 o 
   3  10   5       10.63        7.66      5.68 o 
  -2  11   5        4.56        0.41      5.69 o 
  -1  11   5       10.23       24.83     10.98 o 
   0  11   5       14.99       10.64      6.41 o 
   1  11   5       18.47       30.17     10.84 o 
   2  11   5       14.78       17.23      6.35 o 
  -6   0   6       16.77       23.60      9.92 o 
  -5   0   6      110.30      114.82     13.32 o 
  -4   0   6       17.60       24.64      6.54 o 
  -3   0   6      219.72      212.40      9.24 o 
  -2   0   6      483.65      559.06     13.39 o 
  -1   0   6     3501.56     3920.00     61.28 o 
   0   0   6     5072.17     5816.96    131.30 o 
   1   0   6      316.71      347.87     11.20 o 
   2   0   6      356.49      324.42     16.25 o 
   3   0   6       62.29       70.22      7.47 o 
   4   0   6      522.24      532.02     25.39 o 
   5   0   6       99.25       97.45      8.80 o 
   6   0   6       20.30       18.35      7.79 o 
  -6   1   6        7.50        6.03      4.39 o 
  -5   1   6      143.76      131.30      7.43 o 
  -4   1   6       56.50       70.56      5.74 o 
  -3   1   6        1.14       -0.22      1.62 o 
  -2   1   6      919.39      956.69     24.82 o 
  -1   1   6       18.94        8.03      1.65 o 
   0   1   6      207.01      185.00      4.39 o 
   1   1   6        6.72        1.86      1.47 o 
   2   1   6      130.27      121.15      4.77 o 
   3   1   6      259.06      206.67      7.43 o 
   4   1   6      100.45       88.93      5.26 o 
   5   1   6       25.70       18.09      4.26 o 
   6   1   6        2.64        0.26      5.71 o 
  -6   2   6       47.51       45.35      8.65 o 
  -5   2   6       42.96       51.17      7.57 o 
  -4   2   6        2.15        1.26      2.59 o 
  -3   2   6        0.96        0.20      1.73 o 
  -2   2   6      442.69      466.80      8.73 o 
  -1   2   6       96.77       83.77      3.66 o 
   0   2   6       12.14       20.86      2.14 o 
   1   2   6     1487.11     1641.38     28.61 o 
   2   2   6      455.36      456.77      8.71 o 
   3   2   6      397.70      472.44     11.66 o 
   4   2   6        9.36       18.47      3.20 o 
   5   2   6       14.87       10.23      3.59 o 
   6   2   6        8.77        1.15      9.61 o 
  -6   3   6        1.39       -1.77      5.44 o 
  -5   3   6        0.10       -1.22      4.14 o 
  -4   3   6       11.81       15.74      4.76 o 
  -3   3   6       18.28       21.52      2.89 o 
  -2   3   6      195.52      177.49      7.93 o 
  -1   3   6       23.25       28.09      2.66 o 
   0   3   6        5.46        0.13      1.62 o 
   1   3   6      193.50      164.72      5.79 o 
   2   3   6      429.58      363.62      8.48 o 
   3   3   6      813.74      744.14     23.66 o 
   4   3   6        6.22        4.98      3.35 o 
   5   3   6       17.29       21.75      3.83 o 
   6   3   6       23.80       18.51      6.02 o 
  -6   4   6       35.16       33.48      8.55 o 
  -5   4   6        0.05        0.41      4.52 o 
  -4   4   6        7.78        7.25      3.55 o 
  -3   4   6      120.91      122.81      4.97 o 
  -2   4   6      122.15      118.74      3.87 o 
  -1   4   6      277.57      276.34     10.36 o 
   0   4   6     1004.05     1059.01     26.84 o 
   1   4   6       11.01        8.14      2.25 o 
   2   4   6     1023.81     1058.90     20.03 o 
   3   4   6       52.95       63.72      9.67 o 
   4   4   6       26.91       24.76      4.58 o 
   5   4   6       46.46       40.34      7.85 o 
   6   4   6        0.07        2.06      5.27 o 
  -6   5   6        1.63        0.39      5.90 o 
  -5   5   6      130.20      152.16     13.44 o 
  -4   5   6        9.34        1.30      3.51 o 
  -3   5   6       80.77       73.76      6.36 o 
  -2   5   6      238.86      214.79      9.06 o 
  -1   5   6       58.79       59.48      5.65 o 
   0   5   6       29.15       34.26      3.79 o 
   1   5   6        0.05       -2.42      1.76 o 
   2   5   6      104.49       78.38      5.11 o 
   3   5   6       49.48       69.74      6.96 o 
   4   5   6       67.44       75.00      6.81 o 
   5   5   6        3.99       -3.66      5.20 o 
   6   5   6        6.36       -6.19      5.76 o 
  -5   6   6       24.53       41.02     13.58 o 
  -4   6   6       43.93       45.54     11.55 o 
  -3   6   6      144.74      129.32      7.07 o 
  -2   6   6      441.22      427.04     17.49 o 
  -1   6   6      421.40      455.42     62.78 o 
   0   6   6      102.36       94.47      8.56 o 
   1   6   6      338.93      333.94     10.04 o 
   2   6   6        1.20        3.81      3.48 o 
   3   6   6        0.01       -4.59      3.06 o 
   4   6   6      180.98      195.30     15.76 o 
   5   6   6        0.00        0.69      5.38 o 
  -5   7   6        0.50       -0.75      5.91 o 
  -4   7   6       55.36       67.57      7.45 o 
  -3   7   6      135.56      124.33      7.92 o 
  -2   7   6       35.94       39.16      5.38 o 
  -1   7   6        3.22       -0.23      2.74 o 
   0   7   6       96.93      100.06      8.03 o 
   1   7   6      272.60      245.78     23.62 o 
   2   7   6        8.05        3.95      4.45 o 
   3   7   6       48.86       64.35      6.65 o 
   4   7   6        5.95        6.65      5.85 o 
   5   7   6        8.70        4.37      6.61 o 
  -4   8   6        2.36        4.09      4.46 o 
  -3   8   6      283.38      264.67     11.30 o 
  -2   8   6        2.12        6.81      4.64 o 
  -1   8   6        7.46        2.26      3.27 o 
   0   8   6        3.53       -1.19      3.21 o 
   1   8   6        0.92       -3.04      3.74 o 
   2   8   6      332.83      308.90     13.88 o 
   3   8   6       87.06      107.50     15.33 o 
   4   8   6       23.16       27.12      8.28 o 
  -4   9   6        4.51        6.93      5.33 o 
  -3   9   6        9.54        3.08      4.38 o 
  -2   9   6       17.21       19.18      6.01 o 
  -1   9   6        1.12        1.10      4.98 o 
   0   9   6        0.41        3.24      4.53 o 
   1   9   6        2.59       -0.07      4.68 o 
   2   9   6        3.54        0.95      4.93 o 
   3   9   6        4.80        5.17      4.88 o 
   4   9   6        2.58        0.18      6.67 o 
  -3  10   6        0.00        4.40      5.65 o 
  -2  10   6        3.70       -1.12      4.95 o 
  -1  10   6       49.72       92.91     18.06 o 
   0  10   6       14.07        4.74      5.51 o 
   1  10   6        8.77        9.39      5.67 o 
   2  10   6        4.29        3.01      4.79 o 
   3  10   6        2.20        8.08      5.76 o 
  -1  11   6       34.36       57.90     12.94 o 
   0  11   6       15.22       33.04      7.74 o 
   1  11   6       60.07       72.83      9.66 o 
  -6   1   7        0.17        0.49      4.15 o 
  -5   1   7       60.71       95.43      6.74 o 
  -4   1   7        0.00       -0.99      2.67 o 
  -3   1   7      388.38      420.84      9.95 o 
  -2   1   7      438.38      523.94      9.74 o 
  -1   1   7      429.98      499.56      9.28 o 
   0   1   7      383.16      378.02      7.45 o 
   1   1   7       63.19       66.02      5.58 o 
   2   1   7      268.52      265.10      6.81 o 
   3   1   7        0.91       -1.17      2.12 o 
   4   1   7        2.09       -0.06      2.85 o 
   5   1   7      101.42      117.70      9.88 o 
   6   1   7        7.37        5.95      9.14 o 
  -6   2   7       43.60       42.93      9.42 o 
  -5   2   7      195.41      155.74     10.28 o 
  -4   2   7        7.01        5.99      2.97 o 
  -3   2   7        0.00        0.00      1.79 o 
  -2   2   7        9.08        9.62      2.16 o 
  -1   2   7      997.86      934.51     15.68 o 
   0   2   7      168.39      134.79      4.47 o 
   1   2   7       51.66       41.65      3.18 o 
   2   2   7       20.94       24.91      2.58 o 
   3   2   7      244.65      221.58      6.68 o 
   4   2   7       38.70       46.48      4.43 o 
   5   2   7       33.55       34.07      6.33 o 
   6   2   7        0.59       -0.15      4.96 o 
  -6   3   7       27.19       21.07     15.67 o 
  -5   3   7       87.43      110.45     10.91 o 
  -4   3   7      148.36      127.85      8.49 o 
  -3   3   7        1.62       -0.21      2.04 o 
  -2   3   7      258.99      248.62      5.94 o 
  -1   3   7       13.74       41.88      5.14 o 
   0   3   7     1233.22     1285.25     23.23 o 
   1   3   7      425.35      401.71     10.77 o 
   2   3   7      169.72      165.23      7.83 o 
   3   3   7        1.16       15.89      3.63 o 
   4   3   7       12.06       11.05      3.66 o 
   5   3   7       44.13       44.56      8.63 o 
   6   3   7        0.04       -2.24      4.46 o 
  -6   4   7        7.97        2.68      6.06 o 
  -5   4   7      116.58      130.70     10.72 o 
  -4   4   7      101.43      110.10     14.00 o 
  -3   4   7       69.58       71.08      4.57 o 
  -2   4   7      138.06      124.77      5.17 o 
  -1   4   7      180.12      157.64      4.75 o 
   0   4   7      176.97      157.23      6.93 o 
   1   4   7       19.77       25.87      3.37 o 
   2   4   7        3.00        3.95      2.07 o 
   3   4   7        1.33       -0.05      2.85 o 
   4   4   7        2.75        4.94      4.61 o 
   5   4   7        9.73       14.15      6.03 o 
   6   4   7        1.67       -3.61      5.12 o 
  -5   5   7       11.51        7.47      5.80 o 
  -4   5   7       15.64       22.89      6.03 o 
  -3   5   7      243.68      212.34      8.78 o 
  -2   5   7      219.41      218.91      7.08 o 
  -1   5   7       66.88       77.46      5.12 o 
   0   5   7       16.14       21.10      3.30 o 
   1   5   7        7.44        4.99      2.51 o 
   2   5   7      252.49      205.74     13.78 o 
   3   5   7        0.36       -4.12      3.77 o 
   4   5   7        1.71        6.15      5.01 o 
   5   5   7        0.13       -6.25      7.88 o 
  -5   6   7       14.67        8.68      5.96 o 
  -4   6   7      219.35      194.34      9.24 o 
  -3   6   7       46.85       41.70      5.67 o 
  -2   6   7        0.21       -1.67      3.24 o 
  -1   6   7        0.28       -1.64      2.40 o 
   0   6   7        7.43        6.96      2.72 o 
   1   6   7       31.03       15.94      3.84 o 
   2   6   7       54.88       46.14      9.91 o 
   3   6   7       17.53       15.73      5.57 o 
   4   6   7       58.66       73.66      9.49 o 
   5   6   7        1.11        0.86      8.37 o 
  -5   7   7        3.65       -0.10      5.81 o 
  -4   7   7      103.46      116.80     11.54 o 
  -3   7   7        7.50        6.91      3.98 o 
  -2   7   7      152.56      132.42      7.25 o 
  -1   7   7       92.18       99.21      6.28 o 
   0   7   7      181.59      175.53     10.56 o 
   1   7   7      500.67      506.49     31.93 o 
   2   7   7        1.77       -3.42      3.82 o 
   3   7   7       62.11       70.48     15.85 o 
   4   7   7       19.57       36.81      7.52 o 
   5   7   7       38.19       40.81      8.64 o 
  -4   8   7        0.10       -6.11      4.07 o 
  -3   8   7       29.58       35.87      6.04 o 
  -2   8   7      118.36      123.90     21.94 o 
  -1   8   7       24.33       24.69      5.37 o 
   0   8   7       70.01       89.75     14.23 o 
   1   8   7       56.94       46.61      6.97 o 
   2   8   7       52.77       70.13     19.19 o 
   3   8   7        0.53       -2.25      5.35 o 
   4   8   7       35.72       39.69      8.55 o 
  -3   9   7        0.01       -7.63      5.09 o 
  -2   9   7       18.95       17.48      8.15 o 
  -1   9   7       47.28       44.65      7.05 o 
   0   9   7       18.07       14.60      5.41 o 
   1   9   7       26.11       28.60      6.38 o 
   2   9   7       36.93       52.21      8.12 o 
   3   9   7        0.05       -8.23      5.49 o 
  -2  10   7       16.10       18.35      6.55 o 
  -1  10   7        4.00        9.89      8.69 o 
   0  10   7       16.95       16.85      7.11 o 
   1  10   7        7.36        8.42      5.60 o 
   2  10   7        0.65       -2.26      5.78 o 
  -1  11   7        1.76        9.20      9.03 o 
   0  11   7        0.04        0.77      5.64 o 
   1  11   7        0.22        6.98      6.54 o 
  -6   0   8       38.49       32.79     10.51 o 
  -5   0   8      245.32      253.27     24.48 o 
  -4   0   8        2.40        0.15      3.38 o 
  -3   0   8      449.04      422.06     15.11 o 
  -2   0   8      444.82      495.29     12.37 o 
  -1   0   8     1597.66     1988.10     32.74 o 
   0   0   8     1747.09     1938.62     47.37 o 
   1   0   8      104.58       94.65      5.69 o 
   2   0   8      873.35      942.50     37.72 o 
   3   0   8       24.85       10.92      5.38 o 
   4   0   8      667.79      740.56     33.67 o 
   5   0   8      132.84      127.22     15.77 o 
   6   0   8       19.33       13.63      9.06 o 
  -6   1   8       11.66        9.67      4.96 o 
  -5   1   8      156.23      148.05      6.79 o 
  -4   1   8        5.04        1.48      2.45 o 
  -3   1   8       29.51       26.76      3.36 o 
  -2   1   8      105.54       91.46      3.10 o 
  -1   1   8      668.05      647.49     11.64 o 
   0   1   8      468.74      447.34      8.73 o 
   1   1   8        3.91       -0.92      1.36 o 
   2   1   8      110.21       89.98      3.63 o 
   3   1   8        0.75       -4.02      2.68 o 
   4   1   8        6.43       -1.38      4.07 o 
   5   1   8       15.09        4.10      4.83 o 
   6   1   8        0.48       -3.91      7.91 o 
  -6   2   8        6.25        7.96      4.73 o 
  -5   2   8        6.21        8.80     10.34 o 
  -4   2   8       41.01       41.06      6.52 o 
  -3   2   8      211.78      202.60      6.50 o 
  -2   2   8      264.57      265.16      7.38 o 
  -1   2   8      280.06      287.03      7.03 o 
   0   2   8      105.85      106.43      4.20 o 
   1   2   8      153.95      172.01      5.94 o 
   2   2   8      358.02      379.89      9.21 o 
   3   2   8       16.50        7.97      4.23 o 
   4   2   8       59.63       64.45     11.90 o 
   5   2   8       14.08       11.36      4.03 o 
   6   2   8        1.94        0.21      9.07 o 
  -6   3   8        1.08       -4.31      5.68 o 
  -5   3   8       88.74       91.69     10.35 o 
  -4   3   8      339.14      315.73     14.18 o 
  -3   3   8       36.81       33.81      3.67 o 
  -2   3   8       20.28       27.12      3.12 o 
  -1   3   8      215.59      196.11      5.36 o 
   0   3   8      166.63      159.15      5.33 o 
   1   3   8      235.38      216.73      7.46 o 
   2   3   8       31.49       30.24      4.01 o 
   3   3   8       24.97       26.84      4.17 o 
   4   3   8       67.49       84.46     10.80 o 
   5   3   8        3.79       -0.95      3.56 o 
   6   3   8        0.87        2.03      8.80 o 
  -6   4   8        0.35       -4.86      5.98 o 
  -5   4   8       69.83       93.55     13.62 o 
  -4   4   8       71.16       86.43      9.20 o 
  -3   4   8      126.21      107.67      5.60 o 
  -2   4   8       29.52       34.11      3.64 o 
  -1   4   8      678.71      669.83     12.67 o 
   0   4   8       28.83       26.40      3.57 o 
   1   4   8        4.80        4.61      2.33 o 
   2   4   8      114.14      122.55      5.76 o 
   3   4   8      335.92      331.92     13.98 o 
   4   4   8      396.91      410.81     16.90 o 
   5   4   8       44.57       36.15      7.70 o 
  -5   5   8        2.13       -4.76      4.65 o 
  -4   5   8      404.99      349.38     23.86 o 
  -3   5   8      194.35      156.63      7.69 o 
  -2   5   8       32.92       40.07      4.24 o 
  -1   5   8      192.43      168.31      6.92 o 
   0   5   8       44.89       37.31      4.43 o 
   1   5   8        8.65        4.03      2.61 o 
   2   5   8      106.26      113.07     10.15 o 
   3   5   8       84.79       97.27      9.43 o 
   4   5   8       40.37       37.42      7.55 o 
   5   5   8        0.00        0.05      8.29 o 
  -5   6   8        0.29       -3.97      4.77 o 
  -4   6   8       28.03       49.00      6.37 o 
  -3   6   8       11.33        2.50      4.78 o 
  -2   6   8       14.06       14.90      4.28 o 
  -1   6   8       53.32       69.07      5.92 o 
   0   6   8        9.33        8.53      3.28 o 
   1   6   8       83.66       95.77     13.69 o 
   2   6   8        4.50        1.70      5.80 o 
   3   6   8      156.00      142.12      9.66 o 
   4   6   8        1.55        3.33      4.99 o 
   5   6   8       10.33       -0.44      7.84 o 
  -4   7   8       10.85        5.81      4.32 o 
  -3   7   8      157.49      133.77      7.73 o 
  -2   7   8       63.20       52.64      6.24 o 
  -1   7   8       75.37       97.95      7.28 o 
   0   7   8        5.41       -1.17      2.89 o 
   1   7   8      354.24      323.29     14.18 o 
   2   7   8        6.54       -1.00      4.61 o 
   3   7   8       44.24       52.96      8.13 o 
   4   7   8        0.37       -1.58      5.91 o 
  -4   8   8        0.73       -5.32      4.20 o 
  -3   8   8        2.74        2.56      4.42 o 
  -2   8   8       92.12      100.05     18.26 o 
  -1   8   8        4.88        3.69      3.51 o 
   0   8   8        0.05       -3.67      3.16 o 
   1   8   8        0.15       -5.39      4.52 o 
   2   8   8      283.74      273.64     13.72 o 
   3   8   8       12.55       19.32      6.75 o 
   4   8   8        0.07        1.11      6.52 o 
  -3   9   8       29.91       22.34      7.63 o 
  -2   9   8        0.00        0.14      4.87 o 
  -1   9   8        3.36       -5.68      4.39 o 
   0   9   8       13.27        6.69      5.24 o 
   1   9   8       27.15       27.02     12.09 o 
   2   9   8       26.74       32.43      7.27 o 
   3   9   8        0.10       -1.99      5.98 o 
  -2  10   8       17.15       10.77      8.49 o 
  -1  10   8        4.58       -1.50      7.29 o 
   0  10   8        0.00       -4.88      5.68 o 
   1  10   8       18.16        7.55      6.37 o 
   2  10   8        4.69        0.14      6.00 o 
  -6   1   9       16.19       12.20      5.03 o 
  -5   1   9       60.55       76.37      6.30 o 
  -4   1   9      388.74      411.15     11.41 o 
  -3   1   9       12.67       16.87      2.98 o 
  -2   1   9      211.66      249.43      5.67 o 
  -1   1   9      366.09      385.89      7.32 o 
   0   1   9        2.45        4.00      1.70 o 
   1   1   9      118.16      112.57      4.08 o 
   2   1   9       10.93       15.66      3.20 o 
   3   1   9       13.41        4.25      3.98 o 
   4   1   9       23.86       27.47      6.04 o 
   5   1   9       53.57       55.38     10.84 o 
   6   1   9        2.72        4.29      9.08 o 
  -6   2   9       17.35       14.36      5.98 o 
  -5   2   9       13.58        9.11      4.14 o 
  -4   2   9       61.75       56.64      6.02 o 
  -3   2   9       44.10       41.07      5.84 o 
  -2   2   9        2.05        0.85      1.49 o 
  -1   2   9      426.83      401.70      8.54 o 
   0   2   9      316.80      265.88      7.39 o 
   1   2   9      105.55       88.72      3.62 o 
   2   2   9       81.10       87.24      4.59 o 
   3   2   9        5.62       -0.97      2.81 o 
   4   2   9       56.76       56.43      5.97 o 
   5   2   9       62.74       84.51      7.59 o 
   6   2   9        1.25      -10.06      8.10 o 
  -6   3   9       13.56       16.08      9.10 o 
  -5   3   9       11.93       13.91      5.84 o 
  -4   3   9       49.93       51.09      7.49 o 
  -3   3   9       30.99       38.99      4.09 o 
  -2   3   9      480.73      495.29     11.81 o 
  -1   3   9       26.93       54.86      3.94 o 
   0   3   9      111.30      112.99      4.63 o 
   1   3   9      168.18      177.14      6.91 o 
   2   3   9        8.48        3.61      2.54 o 
   3   3   9        0.77        1.28      3.05 o 
   4   3   9        0.94       -2.56      3.53 o 
   5   3   9       46.93       45.21      5.81 o 
  -5   4   9       32.46       33.82      7.72 o 
  -4   4   9       22.86       22.98      6.10 o 
  -3   4   9       12.18        5.33      2.84 o 
  -2   4   9        7.21        8.27      2.83 o 
  -1   4   9       45.02       49.30      3.63 o 
   0   4   9        0.10        1.84      2.39 o 
   1   4   9       72.24       76.05      5.66 o 
   2   4   9      118.33       95.26      5.42 o 
   3   4   9      186.74      171.77     11.28 o 
   4   4   9       30.57       39.02     10.44 o 
   5   4   9        2.46        0.06      5.51 o 
  -5   5   9        1.02       -6.95      4.63 o 
  -4   5   9      165.34      180.61     11.21 o 
  -3   5   9       11.14        9.48      3.87 o 
  -2   5   9        1.59       -0.63      2.57 o 
  -1   5   9       56.10       66.24      5.64 o 
   0   5   9        2.96       -0.81      2.75 o 
   1   5   9      253.39      255.90      9.13 o 
   2   5   9       35.84       42.18      6.47 o 
   3   5   9       77.64      116.18     11.82 o 
   4   5   9       38.81       46.79     10.84 o 
   5   5   9       19.95       25.75      7.41 o 
  -5   6   9        1.78       -4.44      5.44 o 
  -4   6   9       96.31      101.31     12.14 o 
  -3   6   9       12.91        7.04      3.88 o 
  -2   6   9        3.61        3.08      3.60 o 
  -1   6   9       99.72      101.92      8.73 o 
   0   6   9       10.45        3.25      3.23 o 
   1   6   9        0.00       -3.98      2.74 o 
   2   6   9       29.20       23.39      6.19 o 
   3   6   9      159.86      152.52     10.32 o 
   4   6   9        9.27       10.88      6.16 o 
   5   6   9       27.25       29.86     12.15 o 
  -4   7   9       29.56       24.85      7.16 o 
  -3   7   9       54.76       56.55      7.01 o 
  -2   7   9      196.09      199.33     12.77 o 
  -1   7   9       35.10       42.12      5.36 o 
   0   7   9       24.43       34.28      5.12 o 
   1   7   9        0.94        4.75      4.77 o 
   2   7   9      228.25      196.14     11.45 o 
   3   7   9        2.82        7.58      5.94 o 
   4   7   9        0.11       -2.04      6.50 o 
  -4   8   9        8.73        0.82      4.83 o 
  -3   8   9        1.05        1.34      4.94 o 
  -2   8   9       86.54       96.76     14.10 o 
  -1   8   9        9.36       14.41      5.75 o 
   0   8   9        0.27       -2.33      3.83 o 
   1   8   9        7.93        2.17      4.80 o 
   2   8   9        3.45       10.04      6.12 o 
   3   8   9        1.42       -3.47      6.24 o 
   4   8   9        0.10       -6.58      6.43 o 
  -3   9   9        4.36        0.49      9.40 o 
  -2   9   9       50.23       35.13      7.60 o 
  -1   9   9        3.96       -2.51      4.70 o 
   0   9   9        0.01       -3.80      4.87 o 
   1   9   9       17.73       15.43      6.44 o 
   2   9   9        0.58       -5.83      5.38 o 
   3   9   9        0.00       -1.70      5.98 o 
  -2  10   9        0.92       -3.08      5.53 o 
  -1  10   9        1.40        4.62      8.12 o 
   0  10   9        3.62        4.32      6.34 o 
   1  10   9        7.72        4.28      6.57 o 
  -6   0  10        0.27        1.74      8.25 o 
  -5   0  10        0.03       -3.31      4.71 o 
  -4   0  10       38.90       28.72      7.90 o 
  -3   0  10      813.38      851.69     26.03 o 
  -2   0  10      197.99      160.89      6.40 o 
  -1   0  10      193.98      226.31      6.77 o 
   0   0  10      567.93      564.02     25.68 o 
   1   0  10      292.12      264.28     10.92 o 
   2   0  10      264.46      244.76     10.82 o 
   3   0  10       19.96       22.85      7.23 o 
   4   0  10      340.67      327.69     20.70 o 
   5   0  10      112.11      121.07     16.31 o 
  -6   1  10       28.06       29.77      6.40 o 
  -5   1  10       16.56       19.52      4.27 o 
  -4   1  10      158.22      150.78      6.59 o 
  -3   1  10       44.14       38.33      4.17 o 
  -2   1  10      135.00      119.17      3.89 o 
  -1   1  10      713.11      703.39     12.98 o 
   0   1  10       44.27       34.29      3.12 o 
   1   1  10       12.18        8.64      2.27 o 
   2   1  10        8.59        0.98      2.48 o 
   3   1  10        0.99       -2.58      2.84 o 
   4   1  10        3.40       -1.76      4.17 o 
   5   1  10       14.71        6.94      8.76 o 
  -5   2  10        5.10        2.78      4.03 o 
  -4   2  10       53.71       68.00      5.59 o 
  -3   2  10      473.09      462.67     13.77 o 
  -2   2  10      272.89      286.10      8.27 o 
  -1   2  10      334.95      364.31      8.26 o 
   0   2  10       81.15      103.87      7.92 o 
   1   2  10       86.36       84.53      4.41 o 
   2   2  10      108.36      126.80      5.26 o 
   3   2  10       55.53       64.31      6.05 o 
   4   2  10       14.76       20.35      4.49 o 
   5   2  10        1.52       -1.73      4.00 o 
  -5   3  10        0.94       -1.84      4.60 o 
  -4   3  10       52.23       41.10     10.16 o 
  -3   3  10      288.82      238.99      7.82 o 
  -2   3  10       21.66       29.31      3.74 o 
  -1   3  10      221.94      192.52      5.66 o 
   0   3  10      338.83      297.02      8.38 o 
   1   3  10       61.94       61.99      5.31 o 
   2   3  10       25.77       20.50      3.82 o 
   3   3  10        1.30       -1.84      3.41 o 
   4   3  10       13.65        6.17      4.06 o 
   5   3  10        4.34        0.86      4.09 o 
  -5   4  10        0.34       -1.25      5.44 o 
  -4   4  10       25.13       27.05      6.78 o 
  -3   4  10        0.00       -1.59      2.72 o 
  -2   4  10      289.48      312.95      9.22 o 
  -1   4  10      274.84      275.96     10.99 o 
   0   4  10      429.79      403.07     12.09 o 
   1   4  10       67.44       75.04      9.14 o 
   2   4  10      264.68      256.37      9.34 o 
   3   4  10       32.58       38.34      7.01 o 
   4   4  10       65.58       88.95      9.93 o 
   5   4  10        3.39       -0.77      5.93 o 
  -5   5  10        1.18       -3.25      5.42 o 
  -4   5  10        0.39       -3.02      4.73 o 
  -3   5  10       12.30        7.71      4.88 o 
  -2   5  10       10.50        7.92      3.01 o 
  -1   5  10      135.18      133.72      9.40 o 
   0   5  10       15.46       14.37      3.72 o 
   1   5  10       29.75       16.69      3.79 o 
   2   5  10       59.70       60.76      9.78 o 
   3   5  10       16.98       13.05      5.82 o 
   4   5  10        0.12       -3.59      5.05 o 
   5   5  10       19.80       13.48      7.29 o 
  -4   6  10        1.88       -2.71      5.16 o 
  -3   6  10       26.52       29.44      5.65 o 
  -2   6  10        1.32       -0.24      3.73 o 
  -1   6  10      199.37      197.83      8.39 o 
   0   6  10        4.22        2.98      3.10 o 
   1   6  10       44.36       51.31     10.07 o 
   2   6  10      264.00      266.69     13.48 o 
   3   6  10        6.82        8.96      6.29 o 
   4   6  10       71.51       98.88     11.30 o 
  -4   7  10       47.46       51.25     15.62 o 
  -3   7  10       10.19        4.77      4.63 o 
  -2   7  10       18.74       15.57      5.77 o 
  -1   7  10        0.20        2.86      6.79 o 
   0   7  10       76.00       92.40      7.35 o 
   1   7  10       40.66       62.35     14.10 o 
   2   7  10       37.03       18.31      9.72 o 
   3   7  10       49.72       71.52      9.92 o 
   4   7  10       11.56        7.73      6.42 o 
  -3   8  10       12.85       11.40      5.55 o 
  -2   8  10       62.64       70.96      9.09 o 
  -1   8  10       59.11       50.36      9.54 o 
   0   8  10        5.18        2.33      3.94 o 
   1   8  10      175.85      168.14     10.87 o 
   2   8  10       15.95       24.39      7.36 o 
   3   8  10       60.02       76.13     22.35 o 
  -2   9  10        2.07       -2.63      5.07 o 
  -1   9  10        0.90       -2.10      5.83 o 
   0   9  10        0.17        6.94      5.48 o 
   1   9  10       14.40       16.32      6.46 o 
   2   9  10        0.38       -8.63      5.76 o 
  -1  10  10        1.16       -3.28      7.78 o 
   0  10  10       15.09       17.23      7.37 o 
   1  10  10        4.17        1.39      6.93 o 
  -5   1  11        6.94       11.67      6.21 o 
  -4   1  11       22.51       28.61      5.52 o 
  -3   1  11        0.15        5.02      2.86 o 
  -2   1  11       19.15       24.33      3.43 o 
  -1   1  11       70.53       94.46      4.04 o 
   0   1  11       42.05       45.16      3.57 o 
   1   1  11      282.21      312.69      8.03 o 
   2   1  11       62.61       87.89      8.00 o 
   3   1  11       30.12       22.81      5.41 o 
   4   1  11       20.04       11.30      5.31 o 
   5   1  11        0.02       -2.82      7.75 o 
  -5   2  11        1.68       -1.68      3.73 o 
  -4   2  11      204.05      157.54      6.91 o 
  -3   2  11      225.45      193.90      7.24 o 
  -2   2  11        6.74        7.44      2.86 o 
  -1   2  11       39.39       33.93      3.29 o 
   0   2  11      101.40       95.63      6.45 o 
   1   2  11       92.64      100.94      4.47 o 
   2   2  11       11.72        6.08      2.88 o 
   3   2  11        8.90        2.09      3.75 o 
   4   2  11       23.32       22.30      8.91 o 
   5   2  11       15.15       14.04      4.81 o 
  -5   3  11       28.04       21.89      6.01 o 
  -4   3  11        3.64        1.00      4.33 o 
  -3   3  11       47.28       60.85      7.31 o 
  -2   3  11      322.85      349.47     10.68 o 
  -1   3  11       28.51       33.01      3.24 o 
   0   3  11       86.99       89.85      4.65 o 
   1   3  11      210.72      189.57      9.71 o 
   2   3  11      298.83      261.97      9.68 o 
   3   3  11       14.13       18.07      4.39 o 
   4   3  11       11.36        2.47      3.78 o 
   5   3  11       13.59       21.10      6.22 o 
  -5   4  11        9.78        7.52      9.09 o 
  -4   4  11       54.96       51.65     11.21 o 
  -3   4  11      168.03      158.20      9.76 o 
  -2   4  11        5.59       -1.54      2.63 o 
  -1   4  11        0.02        1.78      2.44 o 
   0   4  11       12.81       12.50      3.57 o 
   1   4  11        7.36        0.22      2.99 o 
   2   4  11        3.79        4.60      3.28 o 
   3   4  11        2.79        4.43      4.98 o 
   4   4  11       37.74       35.10      7.38 o 
   5   4  11        5.94        5.16      6.74 o 
  -4   5  11       24.69       19.07      6.82 o 
  -3   5  11       12.81       11.56      4.28 o 
  -2   5  11        5.48       10.39      3.44 o 
  -1   5  11        9.78        7.56      3.00 o 
   0   5  11      132.41      124.66      6.67 o 
   1   5  11       22.50       21.16      4.46 o 
   2   5  11       36.18       22.64      6.20 o 
   3   5  11        7.41        6.75      5.82 o 
   4   5  11        0.15       -0.36      5.63 o 
  -4   6  11        8.12        6.72      9.68 o 
  -3   6  11       15.67        7.16      4.29 o 
  -2   6  11        5.23        5.04      4.11 o 
  -1   6  11        0.48       -3.06      4.36 o 
   0   6  11        0.08       -4.54      3.98 o 
   1   6  11       26.02       28.45      4.75 o 
   2   6  11        3.13        0.70      5.21 o 
   3   6  11        0.00       -2.63      5.15 o 
   4   6  11        0.43       -1.36      6.05 o 
  -4   7  11        0.42        1.50      5.69 o 
  -3   7  11       57.33       49.36      8.06 o 
  -2   7  11       68.33       84.13      9.44 o 
  -1   7  11        0.27       -0.75      4.80 o 
   0   7  11        0.00       -2.02      3.46 o 
   1   7  11       22.74       23.60      6.89 o 
   2   7  11       67.85       94.04     10.62 o 
   3   7  11        1.85       -3.03      5.46 o 
  -3   8  11       27.09       25.39      9.82 o 
  -2   8  11       10.85        5.69      5.40 o 
  -1   8  11       20.54        7.81      5.48 o 
   0   8  11       13.34       10.78      6.04 o 
   1   8  11        2.44       -2.37      5.24 o 
   2   8  11       20.86       22.39      7.43 o 
   3   8  11        0.27       -8.89      6.17 o 
  -2   9  11        0.00        0.23      5.78 o 
  -1   9  11       13.70        9.93      6.48 o 
   0   9  11        4.63       14.13      6.84 o 
   1   9  11        2.17       -0.32      5.92 o 
   2   9  11        6.93        6.98     10.81 o 
  -5   0  12        3.37        2.92      5.80 o 
  -4   0  12       57.00       53.39     11.44 o 
  -3   0  12      319.89      271.89     18.28 o 
  -2   0  12      102.64      104.91     13.04 o 
  -1   0  12      221.95      239.34      8.37 o 
   0   0  12      212.99      227.63      8.38 o 
   1   0  12       76.95       90.65      8.21 o 
   2   0  12       11.96       11.15      7.39 o 
   3   0  12       28.52       19.84      7.84 o 
   4   0  12      144.75      133.12     13.39 o 
   5   0  12       83.56       64.44     13.48 o 
  -5   1  12        2.44       -3.18      3.50 o 
  -4   1  12       47.59       47.72      6.04 o 
  -3   1  12        0.46       -0.92      3.33 o 
  -2   1  12       47.18       58.94      5.87 o 
  -1   1  12      353.77      361.86      8.53 o 
   0   1  12       77.65       97.53      5.26 o 
   1   1  12        3.68        2.79      2.30 o 
   2   1  12       12.01        7.42      3.33 o 
   3   1  12        8.07        9.50      7.60 o 
   4   1  12        2.02       -2.89      6.32 o 
   5   1  12        1.34        0.62      5.36 o 
  -5   2  12        1.24       -2.46      4.34 o 
  -4   2  12        0.03       -0.28      3.59 o 
  -3   2  12       23.16       28.69      4.96 o 
  -2   2  12       73.02       69.26     10.74 o 
  -1   2  12        0.59        3.34      2.51 o 
   0   2  12       23.97       26.31      3.70 o 
   1   2  12       22.21       20.45      3.29 o 
   2   2  12       17.93       26.36      4.03 o 
   3   2  12        7.23        8.76      4.67 o 
   4   2  12       14.37        5.93      4.11 o 
   5   2  12       14.70        9.18      5.32 o 
  -5   3  12       12.49       15.10      6.75 o 
  -4   3  12        1.53       -6.02      4.74 o 
  -3   3  12       98.24       99.92      7.14 o 
  -2   3  12       14.75        8.40      3.29 o 
  -1   3  12       39.88       44.69      4.53 o 
   0   3  12       38.74       36.49      4.17 o 
   1   3  12      135.53      125.52      6.98 o 
   2   3  12       99.72      110.82     12.26 o 
   3   3  12       55.85       61.60      8.65 o 
   4   3  12        4.69        1.03      4.45 o 
   5   3  12        4.94        8.39      7.13 o 
  -4   4  12        3.91       11.64      5.83 o 
  -3   4  12        8.01       13.42      4.37 o 
  -2   4  12        0.31       -3.55      2.84 o 
  -1   4  12        1.27        0.45      2.80 o 
   0   4  12       66.27       80.46      5.74 o 
   1   4  12       51.39       62.66      6.18 o 
   2   4  12        3.28        1.69      3.25 o 
   3   4  12        7.20        7.44      5.13 o 
   4   4  12       54.86       61.56     16.57 o 
  -4   5  12        0.40       -6.33      4.85 o 
  -3   5  12       21.32       20.01      9.04 o 
  -2   5  12        2.26       -3.57      2.94 o 
  -1   5  12      167.68      160.06      7.96 o 
   0   5  12        0.87       -2.38      3.17 o 
   1   5  12        9.79        2.97      3.60 o 
   2   5  12       10.91       11.72      5.89 o 
   3   5  12       44.63       51.76      8.34 o 
   4   5  12       42.45       49.12      9.23 o 
  -4   6  12       34.35       43.74      9.86 o 
  -3   6  12        5.77        7.64      6.37 o 
  -2   6  12        1.49        0.98      4.47 o 
  -1   6  12       10.25        9.25      5.73 o 
   0   6  12       28.18       21.06      4.84 o 
   1   6  12        0.35       -4.80      3.48 o 
   2   6  12        8.74        7.88      6.90 o 
   3   6  12       47.66       45.34      8.60 o 
   4   6  12        9.25        5.03      7.90 o 
  -3   7  12       42.74       34.27      6.37 o 
  -2   7  12        0.13       -3.26      4.89 o 
  -1   7  12        0.18       -2.22      4.83 o 
   0   7  12       11.41       11.28      4.70 o 
   1   7  12       70.31       86.63     10.16 o 
   2   7  12       17.02       22.97      7.67 o 
   3   7  12        0.34       -2.74      6.84 o 
  -2   8  12       13.56       12.93      6.45 o 
  -1   8  12       15.27       21.27      6.96 o 
   0   8  12       31.24       43.73      8.73 o 
   1   8  12       39.96       37.33      8.35 o 
   2   8  12       57.35       66.74     10.20 o 
  -1   9  12        1.92        0.12      5.97 o 
   0   9  12        2.93        0.64     10.00 o 
   1   9  12        0.62       -6.20      5.95 o 
  -5   1  13       12.50        7.16      6.08 o 
  -4   1  13       85.20      108.01     19.73 o 
  -3   1  13       38.64       47.94      7.61 o 
  -2   1  13      631.18      687.19     23.34 o 
  -1   1  13        5.24        9.67      2.68 o 
   0   1  13       30.19       39.31      4.29 o 
   1   1  13       54.94       67.04      5.07 o 
   2   1  13      255.31      246.68     12.43 o 
   3   1  13       47.39       65.24      8.65 o 
   4   1  13        2.07       -1.06      4.72 o 
   5   1  13        0.74        1.32      5.50 o 
  -5   2  13        5.15       -0.59      5.37 o 
  -4   2  13       21.04       30.28      6.56 o 
  -3   2  13        8.21       10.92      5.02 o 
  -2   2  13      101.88       99.94      7.66 o 
  -1   2  13       12.27       11.90      3.31 o 
   0   2  13       15.92       18.88      3.62 o 
   1   2  13       85.64       85.64      6.28 o 
   2   2  13       18.19       13.76      3.57 o 
   3   2  13       61.87       80.59      9.80 o 
   4   2  13        4.77        4.71      4.50 o 
  -4   3  13       21.53       31.30     11.56 o 
  -3   3  13       16.18       19.51      5.84 o 
  -2   3  13       36.56       52.01      6.34 o 
  -1   3  13      233.89      213.28      7.59 o 
   0   3  13       18.83       28.46      4.12 o 
   1   3  13       96.13       97.03     13.59 o 
   2   3  13       27.13       26.05      5.11 o 
   3   3  13        0.00        5.07      5.46 o 
   4   3  13        4.81        1.88      7.37 o 
  -4   4  13        4.24       -0.72      8.92 o 
  -3   4  13        6.80        2.76      5.03 o 
  -2   4  13        0.45       -0.51      3.59 o 
  -1   4  13       16.55       19.11      4.75 o 
   0   4  13       55.82       47.56      4.86 o 
   1   4  13       19.54       13.12      4.30 o 
   2   4  13       25.42       13.49      4.43 o 
   3   4  13       46.42       57.81      9.43 o 
   4   4  13       17.74       21.75      7.33 o 
  -4   5  13        6.91       10.06      6.69 o 
  -3   5  13       58.23       59.02     12.04 o 
  -2   5  13       61.70       74.09      7.70 o 
  -1   5  13        1.84        5.01      4.00 o 
   0   5  13        4.89        2.88      3.72 o 
   1   5  13       94.49      111.83     19.29 o 
   2   5  13        0.73       -1.91      4.88 o 
   3   5  13        0.00        1.37      5.76 o 
   4   5  13       13.50       14.70      7.78 o 
  -3   6  13        2.17       -1.44      5.35 o 
  -2   6  13        2.48       -4.96      5.00 o 
  -1   6  13       37.48       27.70      6.73 o 
   0   6  13        0.02       -3.98      3.68 o 
   1   6  13        2.82        0.16      4.09 o 
   2   6  13       48.90       53.03      9.13 o 
   3   6  13        5.66       11.17      7.00 o 
  -3   7  13        0.00        2.37      6.12 o 
  -2   7  13        0.02       -0.82      5.34 o 
  -1   7  13       36.88       28.10      7.27 o 
   0   7  13       83.03      124.20     12.53 o 
   1   7  13        1.52        5.64      5.96 o 
   2   7  13        6.32        1.43      6.73 o 
  -1   8  13       17.58       17.21      7.47 o 
   0   8  13        1.09       -4.19      9.37 o 
   1   8  13       16.67       20.81      9.02 o 
  -4   0  14        1.27       -6.61      6.20 o 
  -3   0  14        3.89        3.20      6.99 o 
  -2   0  14      119.43      148.31     13.99 o 
  -1   0  14      358.02      357.27     15.02 o 
   0   0  14      113.95      125.03      7.25 o 
   1   0  14        5.88        5.22      4.02 o 
   2   0  14        1.76       -0.30      4.08 o 
   3   0  14        4.72        4.18      6.54 o 
   4   0  14      123.62      114.80     16.59 o 
  -4   1  14        0.00       -2.52      4.55 o 
  -3   1  14       39.74       39.74     20.24 o 
  -2   1  14        0.04       -5.80      4.15 o 
  -1   1  14      258.56      254.00      8.88 o 
   0   1  14       36.97       29.41      5.28 o 
   1   1  14       11.27        7.33      2.86 o 
   2   1  14       20.71       26.07      4.42 o 
   3   1  14        7.98        2.49      4.85 o 
   4   1  14        4.52       -2.86      5.89 o 
  -4   2  14        7.84        6.46      5.51 o 
  -3   2  14        2.35       -0.57      4.96 o 
  -2   2  14       66.80      103.44     19.92 o 
  -1   2  14       61.73       74.44      7.10 o 
   0   2  14       49.56       48.81      5.25 o 
   1   2  14        0.20       -0.44      2.93 o 
   2   2  14        0.40        0.19      3.33 o 
   3   2  14       52.06       54.37      7.03 o 
   4   2  14        2.99       -1.13      4.95 o 
  -4   3  14       36.11       36.40     11.08 o 
  -3   3  14        3.71       -5.96      4.95 o 
  -2   3  14       71.81       78.87      7.48 o 
  -1   3  14       54.53       47.64      6.18 o 
   0   3  14        1.25       -1.86      2.94 o 
   1   3  14       54.39       62.02      6.53 o 
   2   3  14        0.07       -4.52      3.54 o 
   3   3  14       11.10        9.18      5.79 o 
   4   3  14        1.33       -6.12      5.49 o 
  -4   4  14        4.10       -0.06      8.68 o 
  -3   4  14        1.07        4.20      4.67 o 
  -2   4  14       11.92       17.35      5.27 o 
  -1   4  14        3.81        2.33      3.85 o 
   0   4  14      147.11      147.23      6.79 o 
   1   4  14       36.05       34.20      5.61 o 
   2   4  14       60.83       58.39      6.78 o 
   3   4  14        6.26        1.75      5.40 o 
   4   4  14       38.80       54.09     10.04 o 
  -3   5  14        6.07        0.20      7.80 o 
  -2   5  14       38.20       47.35      6.62 o 
  -1   5  14       86.97      107.15      8.66 o 
   0   5  14       12.86       12.75      4.43 o 
   1   5  14       21.63       18.14      4.96 o 
   2   5  14       23.79       17.56      7.37 o 
   3   5  14        1.12       -8.73      5.82 o 
  -3   6  14        0.17        8.35      8.88 o 
  -2   6  14       49.20       45.77      8.58 o 
  -1   6  14        7.90        8.53      6.56 o 
   0   6  14        0.13       -1.79      4.44 o 
   1   6  14        0.51        2.99      4.32 o 
   2   6  14        7.31       12.04      6.74 o 
   3   6  14       44.27       82.84     11.31 o 
  -2   7  14        1.10        0.38      5.70 o 
  -1   7  14        1.00        2.01      5.34 o 
   0   7  14        8.87       14.46      6.19 o 
   1   7  14       94.48      104.67     11.49 o 
   2   7  14        1.97       -0.15      6.42 o 
  -4   1  15        7.65        7.02      5.94 o 
  -3   1  15       13.69       13.54      5.88 o 
  -2   1  15        0.85       -0.95      4.63 o 
  -1   1  15       47.25       50.68      4.62 o 
   0   1  15       17.49       15.17      3.68 o 
   1   1  15        2.06       -4.11      2.74 o 
   2   1  15       25.53       27.16      4.99 o 
   3   1  15        1.86       -0.46      4.67 o 
   4   1  15        3.47        2.18      8.41 o 
  -4   2  15       18.15       15.35      6.62 o 
  -3   2  15        5.59        1.09      5.62 o 
  -2   2  15       55.36       65.73      9.12 o 
  -1   2  15       48.05       59.62      7.03 o 
   0   2  15        1.37       -2.14      3.40 o 
   1   2  15        0.14       -2.56      3.21 o 
   2   2  15       33.51       33.71      6.94 o 
   3   2  15        6.66        6.47      4.89 o 
   4   2  15        0.09       -8.08      5.39 o 
  -3   3  15       30.93       38.73      7.91 o 
  -2   3  15       12.48       10.73      5.66 o 
  -1   3  15       14.44        8.45      4.45 o 
   0   3  15        1.77       -3.01      3.12 o 
   1   3  15        4.29        2.95      4.50 o 
   2   3  15        1.06       -3.43      3.84 o 
   3   3  15        0.82       -5.04      6.67 o 
  -3   4  15        3.02        7.48      7.41 o 
  -2   4  15        3.49       -1.47      3.98 o 
  -1   4  15       22.41       15.27      5.19 o 
   0   4  15        0.63       -2.90      3.10 o 
   1   4  15       18.67       10.16      4.78 o 
   2   4  15        5.44        3.30      4.30 o 
   3   4  15       14.92        3.84      6.53 o 
  -3   5  15        0.00      -10.61      7.07 o 
  -2   5  15        0.13       -3.48      4.82 o 
  -1   5  15       10.19       11.82      6.38 o 
   0   5  15        2.03       -0.31      4.20 o 
   1   5  15        0.00       -2.79      3.95 o 
   2   5  15        1.95       -1.21      5.55 o 
  -2   6  15        0.00       -2.24      6.84 o 
  -1   6  15       11.16        9.91      6.27 o 
   0   6  15        7.35        0.70      7.52 o 
   1   6  15        2.73       -2.71      5.75 o 
   2   6  15       16.34       15.02      8.29 o 
   0   7  15       12.47       12.00      6.80 o 
  -3   0  16        0.45       -5.44      6.99 o 
  -2   0  16       54.10       52.15     11.71 o 
  -1   0  16      213.34      224.16     12.40 o 
   0   0  16      251.84      255.21     12.35 o 
   1   0  16       16.71       22.67      5.57 o 
   2   0  16        6.37        4.75      5.36 o 
   3   0  16      105.81      241.40     23.61 o 
  -3   1  16       24.57       23.66      6.84 o 
  -2   1  16       32.21       23.16      6.38 o 
  -1   1  16       68.64       75.47     13.56 o 
   0   1  16       18.23       12.13      4.67 o 
   1   1  16        0.05        0.97      3.60 o 
   2   1  16        3.12       -1.77      4.25 o 
   3   1  16        2.68        0.38      5.76 o 
  -3   2  16        5.55        5.76      7.60 o 
  -2   2  16        1.04       -0.83      4.97 o 
  -1   2  16      104.98      103.11      8.72 o 
   0   2  16       55.30       55.99      5.76 o 
   1   2  16       25.88       33.43      5.44 o 
   2   2  16        8.38        2.92      4.68 o 
   3   2  16        0.70        0.72      5.76 o 
  -3   3  16        1.65        1.26      5.67 o 
  -2   3  16        3.45       -2.51      5.15 o 
  -1   3  16       12.43       14.53      5.08 o 
   0   3  16       17.01       12.19      4.35 o 
   1   3  16        9.87        5.49      4.76 o 
   2   3  16        4.37       -3.85      4.49 o 
   3   3  16        1.38       -1.97      6.42 o 
  -2   4  16        1.19        0.16      5.27 o 
  -1   4  16        0.64       -2.97      4.49 o 
   0   4  16        7.58        9.04      4.93 o 
   1   4  16        1.82        5.29      4.75 o 
   2   4  16       11.60        9.02      4.76 o 
  -2   5  16        0.69       -0.15      5.50 o 
  -1   5  16       14.51        9.11      5.01 o 
   0   5  16       33.12       26.99      7.39 o 
   1   5  16        4.50       -1.26      5.03 o 
   2   5  16        1.43        0.34      6.61 o 
   0   6  16        6.58        3.40      6.26 o 
  -2   1  17        1.51       -3.82      5.45 o 
  -1   1  17       79.32       94.32      8.75 o 
   0   1  17       51.58       55.25      5.60 o 
   1   1  17        2.89       -5.09      3.63 o 
   2   1  17        4.10        3.34      5.49 o 
  -2   2  17        4.04       -0.12      5.48 o 
  -1   2  17        5.66        3.88      4.86 o 
   0   2  17        8.28       14.20      4.36 o 
   1   2  17        0.17       -5.27      3.51 o 
   2   2  17        2.91       -2.97      4.79 o 
  -2   3  17       10.46        2.82      5.60 o 
  -1   3  17       29.67       39.68      6.74 o 
   0   3  17        1.37        1.68      4.23 o 
   1   3  17        8.10        6.45      5.04 o 
   2   3  17        6.82        0.89      5.26 o 
  -1   4  17        1.14       -5.76      4.75 o 
   0   4  17        2.18        4.36      5.68 o 
   1   4  17        2.12        3.46      5.01 o 
  -1   0  18        6.86        0.94      8.91 o 
   0   0  18        0.48        0.66      9.71 o 
   1   0  18       13.35       13.69      5.94 o 
  -1   1  18       23.68       34.68      8.11 o 
   0   1  18       45.16       44.97      5.44 o 
   1   1  18        2.95       -0.30      4.72 o 
  -1   2  18        2.82       -3.21      5.74 o 
   0   2  18       13.75       11.54      4.68 o 
   1   2  18        3.22       -6.75      4.96 o 
   0   3  18        5.21        2.16      5.05 o 
                                                 
